# Supplementary material for: catena-Poly[[bis­(3-methyl-4-nitro­pyridine N-oxide-κO)cadmium(II)]-di-μ-dicyanamido-κ4 N 1:N 5]
Source: Acta Crystallogr Sect E Struct Rep Online. 2009 Jan 8;65(Pt 2):m154. doi: 10.1107/S1600536808044000 (PMC2968329; doi:10.1107/S1600536808044000)
Supplement: Supplementary file 1 [file e-65-0m154-sup1.cif]

##############################################################################
###                                                                        ###
###        Electronic paper (Acta Crystallographica Section E)             ###
###                                                                        ###
##############################################################################
#                                                                            #
# This CIF contains the data in a paper accepted for publication in Acta     #
# Crystallographica Section E. It conforms to the requirements of Notes      #
# for Authors for Section E, and has been peer reviewed under the auspices   #
# of the IUCr Commission on Journals.                                        #
#                                                                            #
# Full details of the Crystallographic Information File format               #
# are given in the paper "The Crystallographic Information File (CIF):       #
# a New Standard Archive File for Crystallography" by S. R. Hall, F. H.      #
# Allen and I. D. Brown [Acta Cryst. (1991), A47, 655-685].                  #
#                                                                            #
# The current version of the core CIF dictionary is obtainable from          #
# ftp://ftp.iucr.org/pub/cif_core.dic. The current version number is 2.4.    #
#                                                                            #
# Software is freely available for graphical display of the structure(s) in  #
# this CIF.  For information consult the CIF home page http://www.iucr.org/  #
# cif/home.html                                                              #
#                                                                            #
# This file may be used for bona fide research purposes within the           #
# scientific community so long as proper attribution is given to the journal # 
# article from which it was obtained.                                        #
#                                                                            #
##############################################################################
                                             
data_global
_audit_creation_method     SHELXL-97
_journal_date_recd_electronic     2008-12-15
_journal_date_accepted     2008-12-26
_journal_name_full     'Acta Crystallographica, Section E'
_journal_year     2009
_journal_volume     65
_journal_issue      2
_journal_page_first     m154
_journal_page_last     m154
_journal_paper_category     QM
_journal_coeditor_code     HB2881
_publ_contact_author_name     ' Rong-Min Wei'
_publ_contact_author_address
;Department of Chemistry
Dezhou University
Dezhou Shandong 253023
P. R. China'
;
_publ_contact_author_email     wrm0505@126.com
_publ_contact_author_fax     '+86 534 8985835'
_publ_contact_author_phone     '+86 534 8985835'
_publ_section_title
;\
<i>catena</i>-Poly[[bis(3-methyl-4-nitropyridine
<i>N</i>-oxide-\k<i>O</i>)cadmium(II)]-di-\m-dicyanamido-\
\k^4^<i>N</i>^1^:<i>N</i>^5^]
;
loop_
    _publ_author_name
    _publ_author_footnote
    _publ_author_address
    'Rong-Min Wei' .
;
Department of Chemistry
Dezhou University
Dezhou Shandong 253023
People's Republic of China
;
data_I
_chemical_name_systematic
;
<i>catena</i>-Poly[[bis(3-methyl-4-nitropyridine
<i>N</i>-oxide-\k<i>O</i>)cadmium(II)]-di-\m-dicyanamido-
\k^4^<i>N</i>^1^:<i>N</i>^5^]
;
_chemical_name_common     ?
_chemical_formula_moiety     'C16 H12 Cd N10 O6'
_chemical_formula_sum     'C16 H12 Cd N10 O6'
_chemical_formula_iupac     '[Cd (C2 N3)2 (C6 H6 N2 O3)2]'
_chemical_formula_weight     552.76
_chemical_melting_point     ?
_symmetry_cell_setting     Triclinic
_symmetry_space_group_name_H-M     'P -1'
_symmetry_space_group_name_Hall     '-P 1'
loop_
    _symmetry_equiv_pos_as_xyz
    'x, y, z'
    '-x, -y, -z'
_cell_length_a     7.5472(8)
_cell_length_b     7.5606(8)
_cell_length_c     9.8352(10)
_cell_angle_alpha     83.6800(10)
_cell_angle_beta     68.5280(10)
_cell_angle_gamma     79.6390(10)
_cell_volume     513.14(9)
_cell_formula_units_Z     1
_cell_measurement_reflns_used     2499
_cell_measurement_theta_min     2.74
_cell_measurement_theta_max     27.85
_cell_measurement_temperature     293(2)
_exptl_crystal_description     block
_exptl_crystal_colour     red
_exptl_crystal_size_max     0.32
_exptl_crystal_size_mid     0.22
_exptl_crystal_size_min     0.18
_exptl_crystal_density_diffrn     1.789
_exptl_crystal_density_meas     1.789
_exptl_crystal_density_method     'not measured'
_exptl_crystal_F_000     274
_exptl_absorpt_coefficient_mu     1.123
_exptl_absorpt_correction_type     multi-scan
_exptl_absorpt_process_details     '(SADABS; Sheldrick, 1996)'
_exptl_absorpt_correction_T_min     0.692
_exptl_absorpt_correction_T_max     0.817
_exptl_special_details
;
;
_diffrn_ambient_temperature     293(2)
_diffrn_radiation_type     MoK\a
_diffrn_radiation_wavelength     0.71073
_diffrn_radiation_source     'fine-focus sealed tube'
_diffrn_radiation_monochromator     graphite
_diffrn_measurement_device_type     'Bruker SMART CCD area-detector'
_diffrn_measurement_method     '\f and \w'
_diffrn_detector_area_resol_mean     ?
_diffrn_reflns_number     2770
_diffrn_reflns_av_R_equivalents     0.0148
_diffrn_reflns_av_sigmaI/netI     0.0222
_diffrn_reflns_theta_min     2.23
_diffrn_reflns_theta_max     25.02
_diffrn_reflns_theta_full     25.02
_diffrn_measured_fraction_theta_max     0.986
_diffrn_measured_fraction_theta_full     0.986
_diffrn_reflns_limit_h_min     -8
_diffrn_reflns_limit_h_max     5
_diffrn_reflns_limit_k_min     -8
_diffrn_reflns_limit_k_max     8
_diffrn_reflns_limit_l_min     -11
_diffrn_reflns_limit_l_max     11
_diffrn_standards_number     0
_diffrn_standards_interval_count     ?
_diffrn_standards_interval_time     ?
_diffrn_standards_decay_%     0
_refine_special_details
;
Refinement of <i>F</i>^2^ against ALL reflections. The weighted <i>R</i>-factor
<i>wR</i> and goodness of fit <i>S</i> are based on <i>F</i>^2^, conventional
<i>R</i>-factors <i>R</i> are based on <i>F</i>, with <i>F</i> set to zero for
negative <i>F</i>^2^. The threshold expression of <i>F</i>^2^ >
\s(<i>F</i>^2^) is used only for calculating <i>R</i>-factors(gt) <i>etc</i>.
and is not relevant to the choice of reflections for refinement.
<i>R</i>-factors based on <i>F</i>^2^ are statistically about twice as large
as those based on <i>F</i>, and <i>R</i>- factors based on ALL data will be
even larger.
;
_reflns_number_total     1780
_reflns_number_gt     1764
_reflns_threshold_expression     I>2\s(I)
_refine_ls_structure_factor_coef     Fsqd
_refine_ls_matrix_type     full
_refine_ls_R_factor_all     0.0206
_refine_ls_R_factor_gt     0.0204
_refine_ls_wR_factor_gt     0.0529
_refine_ls_wR_factor_ref     0.0530
_refine_ls_goodness_of_fit_ref     0.995
_refine_ls_restrained_S_all     0.995
_refine_ls_number_reflns     1780
_refine_ls_number_parameters     152
_refine_ls_number_restraints     0
_refine_ls_hydrogen_treatment     constr
_refine_ls_weighting_scheme     calc
_refine_ls_weighting_details
         'calc w=1/[\s^2^(Fo^2^)+(0.0283P)^2^+0.2723P] where P=(Fo^2^+2Fc^2^)/3'
_atom_sites_solution_hydrogens     geom
_atom_sites_solution_primary     direct
_atom_sites_solution_secondary     difmap
_refine_ls_shift/su_max     0.001
_refine_ls_shift/su_mean     0.000
_refine_diff_density_max     0.336
_refine_diff_density_min     -0.377
_refine_ls_extinction_method     none
_refine_ls_extinction_coef     ?
loop_
    _atom_type_symbol
    _atom_type_description
    _atom_type_scat_dispersion_real
    _atom_type_scat_dispersion_imag
    _atom_type_scat_source
    'C' 'C' 0.0033 0.0016
                         'International Tables Vol C Tables 4.2.6.8 and 6.1.1.4'
    'H' 'H' 0.0000 0.0000
                         'International Tables Vol C Tables 4.2.6.8 and 6.1.1.4'
    'N' 'N' 0.0061 0.0033
                         'International Tables Vol C Tables 4.2.6.8 and 6.1.1.4'
    'O' 'O' 0.0106 0.0060
                         'International Tables Vol C Tables 4.2.6.8 and 6.1.1.4'
    'Cd' 'Cd' -0.8075 1.2024
                         'International Tables Vol C Tables 4.2.6.8 and 6.1.1.4'
_computing_data_collection     'SMART (Bruker, 1998)'
_computing_cell_refinement     'SAINT (Bruker, 1998)'
_computing_data_reduction     'SAINT (Bruker, 1998)'
_computing_structure_solution     'SHELXS97 (Sheldrick, 2008)'
_computing_structure_refinement     'SHELXL97 (Sheldrick, 2008)'
_computing_molecular_graphics     'SHELXTL (Sheldrick, 2008)'
_computing_publication_material     'SHELXTL (Sheldrick, 2008)'
loop_
    _atom_site_type_symbol
    _atom_site_label
    _atom_site_fract_x
    _atom_site_fract_y
    _atom_site_fract_z
    _atom_site_U_iso_or_equiv
    _atom_site_adp_type
    _atom_site_calc_flag
    _atom_site_refinement_flags
    _atom_site_occupancy
    _atom_site_disorder_assembly
    _atom_site_disorder_group
    Cd Cd1 0.5000 0.5000 0.5000 0.04339(10) Uani d S 1 . .
    O O1 -0.1329(4) -0.2147(3) 0.8956(2) 0.0773(6) Uani d . 1 . .
    O O2 -0.3397(3) -0.0003(3) 0.8532(3) 0.0777(6) Uani d . 1 . .
    O O3 0.3605(3) 0.3892(3) 0.7372(2) 0.0664(5) Uani d . 1 . .
    N N1 0.4059(3) 0.2818(3) 0.4054(3) 0.0602(5) Uani d . 1 . .
    N N2 0.1066(3) 0.1677(3) 0.4552(3) 0.0601(6) Uani d . 1 . .
    N N3 -0.2102(3) 0.3289(3) 0.4816(3) 0.0697(7) Uani d . 1 . .
    N N4 -0.1834(3) -0.0583(3) 0.8629(2) 0.0528(5) Uani d . 1 . .
    N N5 0.2298(3) 0.2829(3) 0.7670(2) 0.0474(4) Uani d . 1 . .
    C C1 0.2592(3) 0.2383(3) 0.4278(2) 0.0417(5) Uani d . 1 . .
    C C2 -0.0590(3) 0.2619(3) 0.4680(2) 0.0424(5) Uani d . 1 . .
    C C3 -0.3067(4) 0.3407(4) 0.9163(4) 0.0644(7) Uani d . 1 . .
    H H3A -0.3083 0.4579 0.9460 0.097 Uiso calc R 1 . .
    H H3B -0.3774 0.2705 0.9994 0.097 Uiso calc R 1 . .
    H H3C -0.3652 0.3524 0.8433 0.097 Uiso calc R 1 . .
    C C4 -0.1028(3) 0.2488(3) 0.8542(2) 0.0416(5) Uani d . 1 . .
    C C5 -0.0425(3) 0.0661(3) 0.8317(2) 0.0404(5) Uani d . 1 . .
    C C6 0.1501(4) -0.0059(3) 0.7798(2) 0.0481(5) Uani d . 1 . .
    H H6 0.1871 -0.1290 0.7677 0.058 Uiso calc R 1 . .
    C C7 0.2853(4) 0.1047(4) 0.7467(3) 0.0529(6) Uani d . 1 . .
    H H7 0.4155 0.0579 0.7101 0.063 Uiso calc R 1 . .
    C C8 0.0426(3) 0.3523(3) 0.8193(3) 0.0466(5) Uani d . 1 . .
    H H8 0.0092 0.4754 0.8326 0.056 Uiso calc R 1 . .
loop_
    _atom_site_aniso_label
    _atom_site_aniso_U_11
    _atom_site_aniso_U_22
    _atom_site_aniso_U_33
    _atom_site_aniso_U_12
    _atom_site_aniso_U_13
    _atom_site_aniso_U_23
    Cd1 0.02232(12) 0.04541(15) 0.06540(16) -0.00754(9) -0.01648(10)
                                                                    -0.00752(10)
    O1 0.1114(18) 0.0440(10) 0.0825(14) -0.0268(11) -0.0370(13) 0.0064(9)
    O2 0.0531(12) 0.0775(14) 0.1087(17) -0.0215(10) -0.0273(11) -0.0157(12)
    O3 0.0540(11) 0.0882(14) 0.0684(11) -0.0361(10) -0.0250(9) 0.0028(10)
    N1 0.0430(12) 0.0582(12) 0.0873(16) -0.0097(10) -0.0270(11) -0.0188(11)
    N2 0.0338(11) 0.0471(11) 0.1011(17) -0.0055(9) -0.0260(11) -0.0039(11)
    N3 0.0386(13) 0.0663(14) 0.109(2) 0.0053(11) -0.0341(12) -0.0165(13)
    N4 0.0665(15) 0.0482(12) 0.0449(10) -0.0183(10) -0.0151(9) -0.0078(8)
    N5 0.0407(11) 0.0577(12) 0.0483(10) -0.0143(9) -0.0189(8) 0.0006(8)
    C1 0.0333(12) 0.0389(11) 0.0559(12) -0.0019(9) -0.0185(9) -0.0114(9)
    C2 0.0361(13) 0.0462(11) 0.0487(12) -0.0063(9) -0.0181(9) -0.0071(9)
    C3 0.0403(14) 0.0534(14) 0.094(2) 0.0019(11) -0.0176(13) -0.0192(13)
    C4 0.0370(11) 0.0405(11) 0.0470(11) -0.0040(9) -0.0147(9) -0.0043(9)
    C5 0.0450(12) 0.0398(11) 0.0375(10) -0.0078(9) -0.0152(9) -0.0018(8)
    C6 0.0527(14) 0.0429(12) 0.0475(12) 0.0049(10) -0.0206(10) -0.0075(9)
    C7 0.0383(12) 0.0652(15) 0.0529(13) 0.0042(11) -0.0174(10) -0.0087(11)
    C8 0.0446(13) 0.0395(11) 0.0573(13) -0.0061(9) -0.0201(10) -0.0028(9)
_geom_special_details
;
All e.s.d.'s (except the e.s.d. in the dihedral angle between two l.s. planes)
are estimated using the full covariance matrix. The cell e.s.d.'s are taken
into account individually in the estimation of e.s.d.'s in distances, angles
and torsion angles; correlations between e.s.d.'s in cell parameters are only
used when they are defined by crystal symmetry. An approximate (isotropic)
treatment of cell e.s.d.'s is used for estimating e.s.d.'s involving l.s.
planes.
;
loop_
    _geom_bond_atom_site_label_1
    _geom_bond_atom_site_label_2
    _geom_bond_site_symmetry_2
    _geom_bond_distance
    _geom_bond_publ_flag
    Cd1 N3 2_566 2.288(2) n
    Cd1 N3 1_655 2.288(2) y
    Cd1 N1 . 2.309(2) yes
    Cd1 N1 2_666 2.309(2) n
    Cd1 O3 2_666 2.3110(19) n
    Cd1 O3 . 2.3110(19) yes
    O1 N4 . 1.221(3) ?
    O2 N4 . 1.216(3) ?
    O3 N5 . 1.314(3) ?
    N1 C1 . 1.149(3) ?
    N2 C1 . 1.283(3) ?
    N2 C2 . 1.292(3) ?
    N3 C2 . 1.128(3) ?
    N3 Cd1 1_455 2.288(2) n
    N4 C5 . 1.472(3) ?
    N5 C8 . 1.341(3) ?
    N5 C7 . 1.351(3) ?
    C3 C4 . 1.498(3) ?
    C3 H3A . 0.9600 ?
    C3 H3B . 0.9600 ?
    C3 H3C . 0.9600 ?
    C4 C8 . 1.381(3) ?
    C4 C5 . 1.390(3) ?
    C5 C6 . 1.379(3) ?
    C6 C7 . 1.360(4) ?
    C6 H6 . 0.9300 ?
    C7 H7 . 0.9300 ?
    C8 H8 . 0.9300 ?
loop_
    _geom_angle_atom_site_label_1
    _geom_angle_atom_site_label_2
    _geom_angle_atom_site_label_3
    _geom_angle_site_symmetry_1
    _geom_angle_site_symmetry_3
    _geom_angle
    _geom_angle_publ_flag
    N3 Cd1 N3 2_566 1_655 180.0 yes
    N3 Cd1 N1 2_566 . 87.09(8) yes
    N3 Cd1 N1 1_655 . 92.91(8) yes
    N3 Cd1 N1 2_566 2_666 92.91(8) yes
    N3 Cd1 N1 1_655 2_666 87.09(8) yes
    N1 Cd1 N1 . 2_666 180.0 yes
    N3 Cd1 O3 2_566 2_666 91.11(9) yes
    N3 Cd1 O3 1_655 2_666 88.89(9) yes
    N1 Cd1 O3 . 2_666 87.78(8) yes
    N1 Cd1 O3 2_666 2_666 92.22(8) yes
    N3 Cd1 O3 2_566 . 88.89(9) yes
    N3 Cd1 O3 1_655 . 91.11(9) yes
    N1 Cd1 O3 . . 92.22(8) yes
    N1 Cd1 O3 2_666 . 87.78(8) yes
    O3 Cd1 O3 2_666 . 180.0 yes
    N5 O3 Cd1 . . 119.76(14) ?
    C1 N1 Cd1 . . 132.98(19) ?
    C1 N2 C2 . . 123.0(2) y
    C2 N3 Cd1 . 1_455 172.3(2) ?
    O2 N4 O1 . . 124.5(2) ?
    O2 N4 C5 . . 118.6(2) ?
    O1 N4 C5 . . 116.8(2) ?
    O3 N5 C8 . . 119.5(2) ?
    O3 N5 C7 . . 119.7(2) ?
    C8 N5 C7 . . 120.7(2) ?
    N1 C1 N2 . . 172.1(2) ?
    N3 C2 N2 . . 173.4(3) ?
    C4 C3 H3A . . 109.5 ?
    C4 C3 H3B . . 109.5 ?
    H3A C3 H3B . . 109.5 ?
    C4 C3 H3C . . 109.5 ?
    H3A C3 H3C . . 109.5 ?
    H3B C3 H3C . . 109.5 ?
    C8 C4 C5 . . 115.5(2) ?
    C8 C4 C3 . . 117.9(2) ?
    C5 C4 C3 . . 126.5(2) ?
    C6 C5 C4 . . 121.8(2) ?
    C6 C5 N4 . . 117.4(2) ?
    C4 C5 N4 . . 120.8(2) ?
    C7 C6 C5 . . 119.4(2) ?
    C7 C6 H6 . . 120.3 ?
    C5 C6 H6 . . 120.3 ?
    N5 C7 C6 . . 119.8(2) ?
    N5 C7 H7 . . 120.1 ?
    C6 C7 H7 . . 120.1 ?
    N5 C8 C4 . . 122.8(2) ?
    N5 C8 H8 . . 118.6 ?
    C4 C8 H8 . . 118.6 ?
loop_
    _geom_torsion_atom_site_label_1
    _geom_torsion_atom_site_label_2
    _geom_torsion_atom_site_label_3
    _geom_torsion_atom_site_label_4
    _geom_torsion_site_symmetry_1
    _geom_torsion_site_symmetry_2
    _geom_torsion_site_symmetry_3
    _geom_torsion_site_symmetry_4
    _geom_torsion
    _geom_torsion_publ_flag
    N3 Cd1 O3 N5 2_566 . . . 68.54(19) ?
    N3 Cd1 O3 N5 1_655 . . . -111.46(19) ?
    N1 Cd1 O3 N5 . . . . -18.51(19) ?
    N1 Cd1 O3 N5 2_666 . . . 161.49(19) ?
    O3 Cd1 O3 N5 2_666 . . .  -10E1(10)
                                       ?
    N3 Cd1 N1 C1 2_566 . . . -34.0(3) ?
    N3 Cd1 N1 C1 1_655 . . . 146.0(3) ?
    N1 Cd1 N1 C1 2_666 . . .  14E1(10)
                                      ?
    O3 Cd1 N1 C1 2_666 . . . -125.2(3) ?
    O3 Cd1 N1 C1 . . . . 54.8(3) ?
    Cd1 O3 N5 C8 . . . . -97.0(2) ?
    Cd1 O3 N5 C7 . . . . 84.0(2) ?
    Cd1 N1 C1 N2 . . . . -128.5(19) ?
    C2 N2 C1 N1 . . . . 174.7(18) ?
    Cd1 N3 C2 N2 1_455 . . . -173.9(15) ?
    C1 N2 C2 N3 . . . .  -18E1(10)
                                  ?
    C8 C4 C5 C6 . . . . 0.9(3) ?
    C3 C4 C5 C6 . . . . -177.0(2) ?
    C8 C4 C5 N4 . . . . -179.23(19) ?
    C3 C4 C5 N4 . . . . 2.9(4) ?
    O2 N4 C5 C6 . . . . -151.9(2) ?
    O1 N4 C5 C6 . . . . 27.3(3) ?
    O2 N4 C5 C4 . . . . 28.2(3) ?
    O1 N4 C5 C4 . . . . -152.6(2) ?
    C4 C5 C6 C7 . . . . -1.5(3) ?
    N4 C5 C6 C7 . . . . 178.7(2) ?
    O3 N5 C7 C6 . . . . 178.9(2) ?
    C8 N5 C7 C6 . . . . -0.2(3) ?
    C5 C6 C7 N5 . . . . 1.1(3) ?
    O3 N5 C8 C4 . . . . -179.4(2) ?
    C7 N5 C8 C4 . . . . -0.4(3) ?
    C5 C4 C8 N5 . . . . 0.1(3) ?
    C3 C4 C8 N5 . . . . 178.1(2) ?
