# Supplementary material for: catena-Poly[[bis­(3-methyl-4-nitro­pyridine N-oxide-κO)cadmium(II)]-di-μ-dicyanamido-κ4 N 1:N 5]
Source: Acta Crystallogr Sect E Struct Rep Online. 2009 Jan 8;65(Pt 2):m154. doi: 10.1107/S1600536808044000 (PMC2968329; doi:10.1107/S1600536808044000)
Supplement: Supplementary file 2 [file e-65-0m154-Isup2.hkl]

# 
# h,k,l, Fc-squared, Fo-squared, sigma(Fo-squared) and status flag 
# 
data_I
_shelx_title ' 50722A in P-1' 
_shelx_refln_list_code          4 
_shelx_F_calc_maximum      100.74 
_exptl_crystal_F_000       274.00 
_reflns_d_resolution_high  0.8402 
 
loop_ 
 _symmetry_equiv_pos_as_xyz 
 'x, y, z' 
 '-x, -y, -z' 
 
_cell_length_a     7.5472 
_cell_length_b     7.5606 
_cell_length_c     9.8352 
_cell_angle_alpha  83.680 
_cell_angle_beta   68.528 
_cell_angle_gamma  79.639 
 
_shelx_F_squared_multiplier     1.000 
 
loop_ 
 _refln_index_h 
 _refln_index_k 
 _refln_index_l 
 _refln_F_squared_calc 
 _refln_F_squared_meas 
 _refln_F_squared_sigma 
 _refln_observed_status 
   2   0   0      104.73      102.64      3.50 o 
   3   0   0      622.07      599.30     10.00 o 
   4   0   0      324.08      328.81      7.16 o 
   5   0   0      618.57      622.72     10.54 o 
   6   0   0      241.62      229.61      6.34 o 
   7   0   0      330.19      317.03      8.63 o 
   8   0   0      137.54      130.19      4.44 o 
  -8   1   0       83.03       77.13      3.27 o 
  -7   1   0      129.87      123.43      4.02 o 
  -6   1   0      263.22      261.16      7.11 o 
  -5   1   0      318.57      330.20      5.84 o 
  -4   1   0     1402.93     1438.11     23.79 o 
  -3   1   0      622.06      579.52      9.73 o 
  -2   1   0     2447.75     2473.25     55.75 o 
  -1   1   0     8049.79     7203.10    208.44 o 
   0   1   0      243.02      276.11      4.38 o 
   1   1   0      901.23     1021.82     61.19 o 
   2   1   0     1693.21     1701.81     27.94 o 
   3   1   0      505.71      463.18      7.80 o 
   4   1   0      783.94      791.75     13.18 o 
   5   1   0      363.99      350.74      9.07 o 
   6   1   0      249.21      242.94      6.68 o 
   7   1   0      594.13      545.35     14.03 o 
   8   1   0      220.58      221.98      6.62 o 
  -7   2   0      139.55      143.32      4.64 o 
  -6   2   0      381.09      392.78     10.31 o 
  -5   2   0      380.09      382.12      6.75 o 
  -4   2   0      388.50      395.06      6.87 o 
  -3   2   0     1096.33     1132.54     18.79 o 
  -2   2   0     2188.44     2140.96     35.13 o 
  -1   2   0      912.23      875.79     11.51 o 
   0   2   0       44.02       24.41      0.49 o 
   1   2   0     5614.45     5357.74    121.90 o 
   2   2   0      443.00      396.61      9.69 o 
   3   2   0       74.03       65.31      1.30 o 
   4   2   0      764.55      845.34     25.98 o 
   5   2   0      360.68      377.21      9.76 o 
   6   2   0     1817.14     1741.94     42.26 o 
   7   2   0      185.07      180.75      5.46 o 
   8   2   0      137.72      128.26      4.40 o 
  -7   3   0      107.09      103.43      3.86 o 
  -6   3   0      111.96      107.01      2.56 o 
  -5   3   0      402.10      416.53      7.40 o 
  -4   3   0      178.65      182.95      3.51 o 
  -3   3   0     1260.13     1257.88     20.89 o 
  -2   3   0     1245.22     1250.22     17.67 o 
  -1   3   0      553.67      550.06      7.34 o 
   0   3   0        7.49       15.67      0.43 o 
   1   3   0      597.33      589.89     13.60 o 
   2   3   0     1711.12     1829.66     41.34 o 
   3   3   0     1140.03     1184.08     28.47 o 
   4   3   0      945.06     1010.04     16.78 o 
   5   3   0     1299.28     1320.14     32.18 o 
   6   3   0      190.78      197.27      5.77 o 
   7   3   0       62.89       58.02      2.58 o 
   8   3   0      162.52      164.75      5.40 o 
  -6   4   0       85.98       80.67      3.07 o 
  -5   4   0      159.56      164.47      4.75 o 
  -4   4   0       61.30       60.32      1.66 o 
  -3   4   0      806.60      830.44     14.02 o 
  -2   4   0      178.68      184.92      3.68 o 
  -1   4   0      618.73      555.07      7.45 o 
   0   4   0     1727.59     1780.77     23.36 o 
   1   4   0      242.42      219.48      5.46 o 
   2   4   0     1036.02     1056.97     24.15 o 
   3   4   0      618.51      660.41     11.13 o 
   4   4   0      708.44      747.63     18.54 o 
   5   4   0      450.04      450.46     11.66 o 
   6   4   0      107.23      114.05      3.90 o 
   7   4   0      170.12      167.90      5.38 o 
  -6   5   0       49.04       47.31      2.56 o 
  -5   5   0       47.11       48.44      2.41 o 
  -4   5   0      726.32      692.67     16.62 o 
  -3   5   0        0.69        0.62      0.84 o 
  -2   5   0      537.29      511.71     12.37 o 
  -1   5   0      776.51      791.29     10.59 o 
   0   5   0      324.50      333.74      5.60 o 
   1   5   0      216.37      215.04      3.78 o 
   2   5   0      177.58      184.68      4.81 o 
   3   5   0     1232.11     1274.81     21.21 o 
   4   5   0      307.13      330.64      8.76 o 
   5   5   0      170.69      177.19      5.31 o 
   6   5   0       54.55       71.23      2.92 o 
   7   5   0      131.64      132.25      4.58 o 
  -5   6   0       69.23       63.02      2.93 o 
  -4   6   0       56.68       57.94      2.67 o 
  -3   6   0      128.68      135.40      4.27 o 
  -2   6   0      241.02      238.93      6.48 o 
  -1   6   0      186.88      175.60      4.98 o 
   0   6   0      190.43      185.54      3.40 o 
   1   6   0      393.70      394.97     14.35 o 
   2   6   0       83.88       86.87      1.97 o 
   3   6   0      320.70      323.72      5.84 o 
   4   6   0      125.07      126.95      4.02 o 
   5   6   0      102.36      113.14      3.87 o 
   6   6   0      204.01      206.52      6.26 o 
  -4   7   0       81.01       89.88      3.64 o 
  -3   7   0      149.09      138.23      4.50 o 
  -2   7   0       26.95       27.30      1.89 o 
  -1   7   0       16.97       18.23      1.56 o 
   0   7   0      189.29      179.93      5.18 o 
   1   7   0       90.91       84.21      2.99 o 
   2   7   0      378.58      383.34      6.62 o 
   3   7   0       32.06       37.03      2.08 o 
   4   7   0      177.95      176.46      5.25 o 
   5   7   0      103.54      105.21      3.76 o 
   6   7   0       91.76       91.51      3.66 o 
  -2   8   0       21.61       22.76      2.03 o 
  -1   8   0       43.22       49.89      2.63 o 
   0   8   0      108.80      106.01      3.75 o 
   1   8   0       96.72       89.18      3.32 o 
   2   8   0      122.30      131.48      4.23 o 
   3   8   0       27.37       29.36      2.09 o 
   4   8   0       73.51       85.49      3.54 o 
  -4  -8   1       95.70      101.86      3.93 o 
  -3  -8   1      110.11      123.25      4.12 o 
  -2  -8   1       30.13       29.27      1.89 o 
  -1  -8   1       53.05       50.91      2.50 o 
   0  -8   1       53.69       51.63      2.56 o 
   1  -8   1       70.12       59.55      2.85 o 
   2  -8   1       24.60       31.72      2.26 o 
  -3  -7   1       32.48       32.62      2.04 o 
  -2  -7   1        3.87        3.76      0.72 o 
  -1  -7   1      389.91      386.04      6.66 o 
   0  -7   1       67.91       64.35      2.63 o 
   1  -7   1       55.41       58.05      2.62 o 
   2  -7   1       87.21       88.68      3.37 o 
   3  -7   1      191.63      196.01      5.87 o 
   4  -7   1       12.22       11.69      1.73 o 
  -6  -6   1      101.44      104.16      3.83 o 
  -5  -6   1      107.78      106.94      3.69 o 
  -4  -6   1       11.68       13.51      1.33 o 
  -3  -6   1       65.25       63.97      2.39 o 
  -2  -6   1      996.40     1013.22     16.28 o 
  -1  -6   1       96.98       97.11      3.62 o 
   0  -6   1      163.58      150.83      2.91 o 
   1  -6   1      182.64      180.84      3.36 o 
   3  -6   1      314.00      317.68      8.36 o 
   4  -6   1       93.49       92.29      3.38 o 
   5  -6   1       38.37       37.10      2.40 o 
  -7  -5   1      141.81      136.85      4.65 o 
  -6  -5   1      191.46      190.53      5.76 o 
  -5  -5   1       28.94       34.99      1.92 o 
  -4  -5   1      148.50      156.17      4.60 o 
  -3  -5   1      647.37      673.37     16.68 o 
  -2  -5   1      208.91      216.12      4.22 o 
  -1  -5   1      374.63      375.67      6.29 o 
   0  -5   1      865.04      836.84     13.41 o 
   1  -5   1      585.06      591.57      9.88 o 
   2  -5   1      292.88      280.87      4.83 o 
   3  -5   1       50.29       51.90      2.25 o 
   4  -5   1      149.74      145.15      4.41 o 
   5  -5   1      158.39      152.45      4.68 o 
   6  -5   1       93.55       99.61      3.68 o 
  -7  -4   1      119.89      115.26      4.03 o 
  -6  -4   1       86.66       87.16      3.25 o 
  -5  -4   1      203.32      197.51      5.66 o 
  -4  -4   1      497.19      517.23     13.06 o 
  -3  -4   1      539.00      565.57      9.55 o 
  -2  -4   1     1869.02     1961.62     32.27 o 
  -1  -4   1      716.07      689.33     11.05 o 
   0  -4   1     1022.75     1061.71     16.80 o 
   1  -4   1      230.10      207.53      2.96 o 
   2  -4   1      105.36      103.91      1.64 o 
   3  -4   1       12.11       12.76      0.64 o 
   4  -4   1     1109.82     1072.25     24.96 o 
   5  -4   1      251.79      261.83      6.94 o 
   6  -4   1       48.08       52.19      2.48 o 
   7  -4   1       67.62       70.51      3.06 o 
  -7  -3   1       74.30       70.46      2.98 o 
  -6  -3   1      285.66      274.44      7.57 o 
  -5  -3   1      647.70      607.65     15.29 o 
  -4  -3   1      940.58      940.68     23.02 o 
  -3  -3   1     1138.78     1261.57     20.80 o 
  -2  -3   1      191.23      173.80      3.09 o 
  -1  -3   1      975.59     1017.59     16.82 o 
   0  -3   1      593.43      539.97      8.65 o 
   1  -3   1      238.52      228.85      3.18 o 
   2  -3   1      938.99      964.43     12.73 o 
   3  -3   1      910.38      890.68     14.90 o 
   4  -3   1      101.27      100.88      2.99 o 
   5  -3   1      530.37      517.11     11.00 o 
   6  -3   1      222.11      234.62      4.57 o 
  -8  -2   1      188.84      185.11      5.80 o 
  -7  -2   1      137.60      124.05      4.16 o 
  -6  -2   1       59.30       54.65      2.34 o 
  -5  -2   1     1227.44     1201.27     29.29 o 
  -4  -2   1      627.28      650.65     16.09 o 
  -3  -2   1      756.41      740.56     18.08 o 
  -2  -2   1     1206.57     1310.49     31.50 o 
  -1  -2   1     1370.26     1306.54     21.49 o 
   0  -2   1      224.61      257.04      4.18 o 
   1  -2   1     1753.70     1763.29     24.25 o 
   2  -2   1     2306.60     2327.65     30.37 o 
   3  -2   1     1634.47     1659.85     27.37 o 
   4  -2   1      899.52      935.94     15.66 o 
   5  -2   1      326.07      317.33      5.68 o 
   6  -2   1      741.14      732.10     12.54 o 
   7  -2   1       46.40       53.88      2.50 o 
  -8  -1   1       76.22       68.96      3.10 o 
  -7  -1   1      267.36      275.53      7.71 o 
  -6  -1   1      442.82      409.38     10.67 o 
  -5  -1   1      284.51      274.06      7.29 o 
  -4  -1   1      904.51      911.20     22.23 o 
  -3  -1   1     1218.23     1191.89     28.74 o 
  -2  -1   1      138.32      138.67      3.66 o 
  -1  -1   1      488.81      480.40     11.60 o 
   0  -1   1     1425.23     1518.51     23.68 o 
   1  -1   1     4027.30     3640.34     57.62 o 
   2  -1   1     3600.52     3612.56     59.52 o 
   3  -1   1     4198.86     4448.23     72.76 o 
   4  -1   1      100.38       79.90      1.69 o 
   5  -1   1      165.97      177.04      3.85 o 
   6  -1   1      427.92      429.09     16.26 o 
   7  -1   1      134.78      134.12      4.26 o 
   8  -1   1      170.99      162.94      5.16 o 
  -7   0   1      213.49      197.45      5.86 o 
  -6   0   1      136.99      125.32      3.93 o 
  -5   0   1      218.77      219.63      6.02 o 
  -4   0   1      776.79      736.46     12.31 o 
  -3   0   1     2279.50     2375.44     38.95 o 
  -2   0   1     1130.49     1093.81     21.88 o 
  -1   0   1     2247.79     2305.98     55.03 o 
   0   0   1     1530.18     1540.42     37.93 o 
   1   0   1     2525.87     2583.28     58.76 o 
   2   0   1     2495.24     2662.37     48.48 o 
   3   0   1      834.49      865.32     14.32 o 
   4   0   1     1463.98     1526.24     25.17 o 
   5   0   1      551.85      574.01      9.74 o 
   6   0   1       36.24       30.68      1.65 o 
   7   0   1      361.54      339.93      9.11 o 
   8   0   1      193.93      182.54      5.61 o 
  -7   1   1       90.57       92.20      3.45 o 
  -6   1   1      952.14      923.02     22.89 o 
  -5   1   1      271.94      265.18      7.11 o 
  -4   1   1      763.24      781.59     13.10 o 
  -3   1   1      327.53      323.76      5.59 o 
  -2   1   1     1618.84     1691.88     27.81 o 
  -1   1   1     1093.24     1108.86     18.26 o 
   0   1   1     6856.64     6375.37    144.96 o 
   1   1   1     2064.15     1963.96     44.37 o 
   2   1   1       83.78       78.03      1.97 o 
   3   1   1      727.81      710.93     11.80 o 
   4   1   1     1124.85     1188.39     19.65 o 
   5   1   1      408.29      428.61      7.36 o 
   6   1   1       47.62       44.50      2.02 o 
   7   1   1      974.74      959.37     23.81 o 
   8   1   1      278.41      257.34      7.37 o 
  -7   2   1      256.38      248.35      7.16 o 
  -6   2   1      212.18      237.01      6.71 o 
  -5   2   1      368.49      349.18      6.24 o 
  -4   2   1      216.53      222.37      4.09 o 
  -3   2   1      413.80      379.76      6.57 o 
  -2   2   1     2447.65     2556.01     41.92 o 
  -1   2   1      802.24      745.90     12.42 o 
   0   2   1      966.76      907.41     11.93 o 
   1   2   1     1417.80     1543.90     34.94 o 
   2   2   1      158.39      139.72      3.38 o 
   3   2   1     3063.79     3065.51     68.99 o 
   4   2   1      360.32      360.55      6.24 o 
   5   2   1      798.37      813.56     13.63 o 
   6   2   1     1064.44     1083.43     26.66 o 
   7   2   1      148.66      142.53      4.57 o 
   8   2   1      243.58      241.27      7.10 o 
  -7   3   1       79.89       86.70      3.61 o 
  -6   3   1      105.98      114.94      3.97 o 
  -5   3   1      531.71      521.22      9.14 o 
  -4   3   1      244.91      247.13     10.70 o 
  -3   3   1      121.81      116.63      3.87 o 
  -2   3   1      155.59      152.83      4.91 o 
  -1   3   1      953.93      929.14     12.25 o 
   0   3   1     3241.73     3194.88     41.64 o 
   1   3   1     1522.51     1528.79     34.69 o 
   2   3   1     4228.21     4437.20     99.93 o 
   3   3   1       56.26       74.99      2.05 o 
   4   3   1      524.05      562.50     13.58 o 
   5   3   1      928.55     1013.51     24.95 o 
   6   3   1      658.65      702.44     17.75 o 
   7   3   1      158.88      157.64      5.06 o 
   8   3   1      164.25      152.58      5.07 o 
  -5   4   1      132.46      137.60      3.03 o 
  -4   4   1      192.21      195.36      3.85 o 
  -3   4   1      287.98      285.44      5.22 o 
  -2   4   1      461.60      450.44      7.83 o 
  -1   4   1     2234.86     2281.02     29.83 o 
   0   4   1      248.69      224.04      3.17 o 
   1   4   1      508.18      520.47     12.22 o 
   2   4   1      825.48      826.67     19.02 o 
   4   4   1      996.50     1041.04     17.38 o 
   5   4   1      256.81      291.88      7.98 o 
   6   4   1      376.40      374.33     10.09 o 
   7   4   1      221.67      228.36      6.85 o 
   8   4   1       52.86       48.61      2.89 o 
  -5   5   1       81.80       88.35      3.26 o 
  -4   5   1      195.12      194.76      5.48 o 
  -3   5   1      362.72      352.43      6.41 o 
  -2   5   1      436.82      445.07      7.84 o 
  -1   5   1      204.80      204.74      3.87 o 
   0   5   1      465.82      459.07      6.28 o 
   1   5   1      643.34      646.65     10.42 o 
   2   5   1      298.21      299.35      7.38 o 
   3   5   1      354.47      359.22      8.66 o 
   4   5   1      132.63      147.92      2.95 o 
   5   5   1      245.08      262.82      7.37 o 
   6   5   1      321.86      333.92      9.26 o 
   7   5   1      226.15      236.12      7.15 o 
  -5   6   1       35.72       37.89      2.41 o 
  -4   6   1       79.32       80.52      3.17 o 
  -3   6   1      323.32      315.02      8.25 o 
  -2   6   1      205.67      214.20      5.93 o 
  -1   6   1       85.61       90.95      3.11 o 
   0   6   1      278.44      281.97      5.21 o 
   1   6   1       61.05       65.60      1.56 o 
   2   6   1        3.75        2.51      0.80 o 
   3   6   1      996.84     1004.83     23.28 o 
   4   6   1      182.12      174.71      3.45 o 
   5   6   1      393.45      391.89     10.48 o 
   6   6   1      109.23      117.80      4.22 o 
   7   6   1      106.40      109.30      4.25 o 
  -3   7   1       74.69       77.11      3.23 o 
  -2   7   1       16.91       21.40      1.73 o 
  -1   7   1      249.52      233.73      6.48 o 
   0   7   1        8.49       11.16      1.21 o 
   1   7   1      187.22      181.18      5.16 o 
   2   7   1      311.43      300.26      7.76 o 
   3   7   1       81.41       81.38      2.87 o 
   4   7   1      317.72      292.83      8.00 o 
   5   7   1       99.71      100.01      3.65 o 
   6   7   1       78.23       77.46      3.36 o 
  -2   8   1      115.74      123.40      4.35 o 
  -1   8   1       21.74       25.47      1.95 o 
   0   8   1      111.79      104.58      3.66 o 
   1   8   1       99.79       95.57      3.49 o 
   2   8   1       43.17       38.71      2.25 o 
   3   8   1      120.70      132.77      4.26 o 
  -3  -8   2       12.76       14.90      1.78 o 
  -2  -8   2       37.74       36.20      2.25 o 
  -1  -8   2       67.71       67.58      1.99 o 
   0  -8   2       28.70       28.92      2.01 o 
   1  -8   2       24.74       24.72      1.98 o 
   2  -8   2       55.01       55.50      2.99 o 
  -4  -7   2       74.18       73.01      3.10 o 
  -3  -7   2       33.99       33.51      2.10 o 
  -2  -7   2       84.82       88.12      2.99 o 
  -1  -7   2       55.52       56.78      2.59 o 
   0  -7   2       73.93       75.95      2.47 o 
   1  -7   2      233.31      222.63      6.24 o 
   2  -7   2        4.30        5.39      1.20 o 
   3  -7   2      161.49      169.18      5.30 o 
   4  -7   2       44.23       45.15      2.58 o 
  -6  -6   2       73.65       79.42      3.29 o 
  -5  -6   2      151.32      142.02      4.47 o 
  -4  -6   2       39.06       41.79      2.01 o 
  -3  -6   2      375.28      368.75      9.02 o 
  -2  -6   2       17.37       15.66      1.29 o 
  -1  -6   2      310.32      314.61      5.50 o 
   0  -6   2      370.12      356.64      6.12 o 
   1  -6   2      116.93      115.55      2.58 o 
   2  -6   2      359.46      347.88     12.45 o 
   3  -6   2      112.72      116.62      3.90 o 
   4  -6   2       71.96       77.67      3.07 o 
   5  -6   2       33.59       32.25      2.20 o 
  -6  -5   2       98.00       91.05      3.41 o 
  -5  -5   2       65.42       58.39      2.45 o 
  -4  -5   2      128.32      125.68      3.85 o 
  -3  -5   2      190.80      196.68      5.39 o 
  -2  -5   2      519.44      532.83      7.31 o 
  -1  -5   2      491.81      479.27      7.92 o 
   0  -5   2      294.60      282.53      4.88 o 
   1  -5   2      435.19      425.49     10.60 o 
   2  -5   2      357.67      361.40      6.12 o 
   3  -5   2       75.15       80.76      1.84 o 
   4  -5   2       71.72       73.63      2.90 o 
   5  -5   2      122.50      122.27      4.06 o 
   6  -5   2       59.41       57.61      2.82 o 
  -7  -4   2      114.95      112.97      4.09 o 
  -6  -4   2      128.22      130.81      4.26 o 
  -5  -4   2      192.44      198.60      5.66 o 
  -4  -4   2      444.40      430.71     10.99 o 
  -3  -4   2      135.66      131.01      3.76 o 
  -2  -4   2     1236.29     1268.45     20.98 o 
  -1  -4   2      195.36      198.06      4.61 o 
   0  -4   2      380.40      367.75      5.04 o 
   1  -4   2     1546.11     1552.84     24.45 o 
   2  -4   2       32.85       30.28      1.22 o 
   3  -4   2      331.31      340.39     11.93 o 
   4  -4   2      191.55      196.72      5.41 o 
   5  -4   2      263.39      258.31      6.90 o 
   6  -4   2       88.93       87.14      3.28 o 
   7  -4   2       81.57       83.92      3.46 o 
  -7  -3   2      121.82      116.46      4.02 o 
  -6  -3   2      391.87      365.52      9.77 o 
  -5  -3   2      128.36      121.66      3.79 o 
  -4  -3   2       95.57       96.94      3.06 o 
  -3  -3   2      274.35      256.22      6.66 o 
  -2  -3   2     2677.64     2826.76     46.29 o 
  -1  -3   2      925.87      927.05     12.31 o 
   0  -3   2      977.83      946.29     14.96 o 
   1  -3   2        2.12        5.34      0.70 o 
   2  -3   2      423.52      432.26      5.84 o 
   3  -3   2      698.07      702.47      9.43 o 
   4  -3   2      463.27      485.90     12.75 o 
   5  -3   2      640.79      615.78     14.71 o 
   6  -3   2      167.47      172.95      4.96 o 
   7  -3   2      146.32      149.61      4.70 o 
  -7  -2   2      125.28      124.44      4.24 o 
  -6  -2   2      217.38      210.80      6.06 o 
  -5  -2   2      140.41      139.41      4.17 o 
  -4  -2   2      538.09      524.53     13.14 o 
  -3  -2   2     1535.69     1566.39     37.67 o 
  -2  -2   2        1.33        2.66      0.44 o 
  -1  -2   2     2309.73     2449.09     40.11 o 
   0  -2   2      432.95      415.19      6.93 o 
   1  -2   2     1036.98     1021.63     16.07 o 
   2  -2   2     2688.16     2739.27     35.74 o 
   3  -2   2      397.00      377.75      5.15 o 
   4  -2   2     1087.87     1127.19     18.75 o 
   5  -2   2      376.07      384.28      6.76 o 
   6  -2   2      383.66      406.93      7.24 o 
   7  -2   2      191.76      183.81      3.78 o 
  -7  -1   2      232.81      226.55      6.62 o 
  -6  -1   2        2.57        2.50      0.94 o 
  -5  -1   2      617.55      603.61     15.17 o 
  -4  -1   2      608.33      591.31     14.71 o 
  -3  -1   2      309.82      314.30      8.00 o 
  -2  -1   2     1071.80     1083.66     26.09 o 
  -1  -1   2     3663.75     3690.96     60.60 o 
   0  -1   2     7560.23     7310.74     96.00 o 
   1  -1   2        4.40        9.82      0.39 o 
   2  -1   2      497.49      501.79     11.21 o 
   3  -1   2      979.11     1051.59     17.40 o 
   4  -1   2     1491.65     1538.46     25.40 o 
   5  -1   2      441.11      447.99      7.74 o 
   6  -1   2      741.00      709.34     12.08 o 
   7  -1   2       29.94       35.36      1.93 o 
   8  -1   2      110.61      104.46      3.74 o 
  -7   0   2       68.82       62.51      2.80 o 
  -6   0   2      128.11      126.13      4.06 o 
  -5   0   2      693.66      680.88     17.02 o 
  -4   0   2      853.18      828.56     20.35 o 
  -3   0   2     1039.42      994.45     29.33 o 
  -2   0   2     2081.74     2125.71     34.85 o 
   0   0   2      592.47      606.18      9.73 o 
   1   0   2     4147.83     3707.37     48.75 o 
   2   0   2     1195.59     1239.37     28.08 o 
   3   0   2     2516.03     2587.57     64.00 o 
   4   0   2      430.50      420.50      7.17 o 
   5   0   2      331.88      349.99      6.11 o 
   6   0   2      217.19      221.86      5.82 o 
   7   0   2      592.71      583.91     14.84 o 
   8   0   2      242.49      226.83      6.59 o 
  -7   1   2       66.04       65.88      2.93 o 
  -6   1   2      452.36      445.27     11.65 o 
  -5   1   2      168.99      172.89      5.01 o 
  -4   1   2      539.96      529.88     18.83 o 
  -3   1   2     2417.25     2471.30     44.94 o 
  -2   1   2      184.41      156.01      2.81 o 
  -1   1   2      865.44      826.66     14.48 o 
   1   1   2     2353.32     2167.19     48.86 o 
   2   1   2      951.26      965.77     21.90 o 
   3   1   2     1345.18     1379.83     31.21 o 
   4   1   2     1055.46     1195.86     19.80 o 
   5   1   2      885.79      915.71     15.30 o 
   6   1   2      808.00      821.51     14.05 o 
   7   1   2      229.88      212.02      6.12 o 
   8   1   2      190.80      185.11      5.66 o 
  -7   2   2      112.44      113.45      4.15 o 
  -6   2   2      319.74      302.61      8.37 o 
  -5   2   2      186.76      197.87      5.66 o 
  -4   2   2      505.53      503.05      8.67 o 
  -3   2   2      506.85      511.53      8.74 o 
  -2   2   2      586.82      582.23      9.83 o 
  -1   2   2      113.99      105.48      7.70 o 
   0   2   2      280.12      338.00     12.30 o 
   1   2   2     6710.25     5992.80    144.51 o 
   2   2   2     3719.62     3678.38     82.83 o 
   3   2   2     1317.70     1293.55     29.30 o 
   4   2   2     1221.18     1265.69     35.37 o 
   5   2   2      766.44      809.29     13.59 o 
   6   2   2       26.97       29.51      1.80 o 
   7   2   2      422.93      434.62     11.50 o 
   8   2   2      431.48      445.91     11.95 o 
  -6   3   2       37.87       40.04      2.39 o 
  -5   3   2      224.19      220.97      6.36 o 
  -4   3   2       62.63       67.78      2.76 o 
  -3   3   2      499.35      509.75     10.10 o 
  -2   3   2      327.88      313.42      7.43 o 
  -1   3   2      717.34      672.33     11.33 o 
   0   3   2     3190.95     3158.14     41.24 o 
   1   3   2      809.39      852.83     30.48 o 
   2   3   2     1028.97     1221.17     27.81 o 
   3   3   2     1694.88     1837.95     41.56 o 
   4   3   2      478.42      443.22     10.31 o 
   5   3   2      456.99      473.24      8.16 o 
   6   3   2      363.25      381.12     10.18 o 
   7   3   2      190.46      205.71      6.22 o 
   8   3   2      192.31      195.80      6.15 o 
  -6   4   2       62.98       68.23      3.22 o 
  -5   4   2      199.78      206.58      4.17 o 
  -4   4   2      407.54      409.63      7.36 o 
  -3   4   2       27.73       28.74      1.19 o 
  -2   4   2      803.48      808.63     14.36 o 
  -1   4   2     1177.64     1183.47     19.75 o 
   0   4   2     1458.56     1472.24     19.35 o 
   1   4   2      318.27      305.80      6.03 o 
   2   4   2     1313.30     1441.75     32.85 o 
   3   4   2      471.01      426.37     10.04 o 
   4   4   2      199.62      208.17      5.15 o 
   5   4   2      143.72      150.24      3.00 o 
   6   4   2      213.56      263.43      7.50 o 
   7   4   2      388.18      401.93     10.97 o 
   8   4   2      168.88      167.08      5.61 o 
  -5   5   2       42.05       40.38      2.29 o 
  -4   5   2       63.77       66.84      1.96 o 
  -3   5   2      223.89      228.56      4.46 o 
  -2   5   2      417.60      415.68      7.41 o 
  -1   5   2      604.21      597.55     10.31 o 
   0   5   2      510.19      492.75      8.56 o 
   1   5   2      222.88      239.91      3.47 o 
   2   5   2      106.56      112.47      3.26 o 
   3   5   2      399.88      422.71     10.14 o 
   4   5   2      106.50      112.09      3.18 o 
   5   5   2      340.55      372.58      6.66 o 
   6   5   2      695.52      675.51     17.35 o 
   7   5   2      224.73      237.87      7.19 o 
   8   5   2      100.55      111.94      4.42 o 
  -4   6   2      117.23      116.79      3.99 o 
  -3   6   2      225.50      215.13      6.05 o 
  -2   6   2       22.99       23.72      1.62 o 
  -1   6   2      108.93      117.07      2.62 o 
   0   6   2      156.06      149.15      5.21 o 
   1   6   2      392.02      400.19      7.16 o 
   2   6   2      522.68      529.93     12.73 o 
   3   6   2        1.09        0.54      0.75 o 
   4   6   2      411.43      398.72      9.64 o 
   5   6   2      399.79      388.83     10.42 o 
   6   6   2      211.12      216.64      6.55 o 
   7   6   2      151.87      157.21      5.41 o 
  -3   7   2      140.98      149.43      4.75 o 
  -2   7   2       26.78       30.84      1.98 o 
  -1   7   2       54.29       55.14      2.44 o 
   0   7   2      193.58      178.81      5.15 o 
   1   7   2      252.98      239.43      6.49 o 
   2   7   2        2.49        2.14      0.95 o 
   3   7   2      270.47      275.67      7.18 o 
   4   7   2      380.22      350.44      8.72 o 
   5   7   2      123.56      115.30      3.98 o 
   6   7   2      117.21      107.52      4.02 o 
  -2   8   2       63.44       67.30      3.03 o 
  -1   8   2       65.57       58.53      2.82 o 
   0   8   2       42.29       49.19      2.54 o 
   1   8   2       58.97       61.89      2.78 o 
   2   8   2      159.70      142.56      4.46 o 
   3   8   2      189.37      197.99      5.64 o 
   5   8   2       35.39       29.56      2.01 o 
  -2  -8   3       54.59       59.31      2.81 o 
  -1  -8   3       38.29       40.30      2.23 o 
   0  -8   3       36.78       39.01      1.61 o 
   1  -8   3       10.56       12.84      1.71 o 
   2  -8   3       26.91       27.13      2.22 o 
  -4  -7   3       50.49       53.41      2.73 o 
  -3  -7   3       62.47       60.77      2.66 o 
  -2  -7   3      160.42      162.96      4.71 o 
  -1  -7   3        8.93       10.16      1.17 o 
   0  -7   3       73.45       77.01      1.97 o 
   1  -7   3       24.95       27.01      1.22 o 
   2  -7   3      101.18       87.95      3.33 o 
   3  -7   3      144.40      143.19      4.77 o 
   4  -7   3       38.32       46.53      2.79 o 
  -4  -6   3       97.41       88.45      3.20 o 
  -3  -6   3      138.52      139.56      4.22 o 
  -2  -6   3       25.52       26.55      1.63 o 
  -1  -6   3      249.75      260.95      4.71 o 
   0  -6   3      119.51      120.34      2.54 o 
   1  -6   3      238.93      224.70      4.14 o 
   2  -6   3      141.93      138.75      4.83 o 
   3  -6   3       28.79       33.10      1.32 o 
   4  -6   3      116.93      112.06      3.91 o 
   5  -6   3       66.26       70.26      3.24 o 
  -6  -5   3       42.47       40.77      2.31 o 
  -5  -5   3      194.07      178.89      5.28 o 
  -4  -5   3      146.43      142.51      4.24 o 
  -3  -5   3      268.95      257.18      4.73 o 
  -2  -5   3      116.05      111.18      3.35 o 
  -1  -5   3      132.35      131.97      6.38 o 
   0  -5   3      382.26      372.33      6.31 o 
   1  -5   3      330.89      309.45      5.34 o 
   2  -5   3      100.68       98.26      2.10 o 
   3  -5   3       53.36       55.23      1.48 o 
   4  -5   3      630.18      683.86     20.07 o 
   5  -5   3        2.21        2.90      1.26 o 
   6  -5   3       55.71       54.24      2.86 o 
  -6  -4   3      136.59      130.52      4.30 o 
  -5  -4   3      301.45      274.43      7.47 o 
  -4  -4   3      208.94      209.57      5.78 o 
  -3  -4   3       90.17       88.94      2.79 o 
  -2  -4   3      183.80      179.09      3.70 o 
  -1  -4   3      324.52      334.67      4.66 o 
   0  -4   3      796.14      815.57     13.07 o 
   1  -4   3      177.26      164.15      3.01 o 
   2  -4   3      414.49      408.05      6.79 o 
   3  -4   3      458.53      469.89     13.82 o 
   4  -4   3        0.98        1.87      0.51 o 
   5  -4   3      522.06      496.22     12.23 o 
   6  -4   3      139.99      142.64      4.52 o 
   7  -4   3      109.78      115.22      4.20 o 
  -7  -3   3       46.52       41.93      2.43 o 
  -6  -3   3      200.48      199.05      5.88 o 
  -5  -3   3      368.19      357.41      9.43 o 
  -4  -3   3       88.39       86.01      2.85 o 
  -3  -3   3      234.80      226.42      6.00 o 
  -2  -3   3      501.11      525.33     12.93 o 
  -1  -3   3      532.43      523.13      7.05 o 
   0  -3   3       18.72       17.60      0.50 o 
   1  -3   3     1570.20     1613.31     25.33 o 
   2  -3   3     1145.09     1095.08     17.35 o 
   3  -3   3      487.94      482.61      7.91 o 
   4  -3   3      182.67      184.88      4.02 o 
   5  -3   3      422.32      426.87     10.52 o 
   6  -3   3      191.88      184.64      5.25 o 
   7  -3   3      110.80      109.64      3.77 o 
  -7  -2   3      186.77      190.13      5.82 o 
  -6  -2   3      272.37      252.99      7.11 o 
  -5  -2   3        3.49        3.59      0.82 o 
  -4  -2   3      368.41      336.34      8.74 o 
  -3  -2   3      179.77      183.14      4.97 o 
  -2  -2   3      705.61      735.36     13.52 o 
  -1  -2   3     1793.14     1813.96     31.65 o 
   0  -2   3      516.49      509.64      6.81 o 
   1  -2   3     2386.03     2429.09     37.91 o 
   2  -2   3     1122.20     1140.66     15.04 o 
   3  -2   3      442.86      468.06      6.33 o 
   4  -2   3      199.76      197.01      4.56 o 
   5  -2   3      268.59      283.35      5.12 o 
   6  -2   3      563.21      557.10     13.39 o 
   7  -2   3      156.54      160.07      4.71 o 
  -7  -1   3      109.63       98.52      3.65 o 
  -6  -1   3        6.33        9.67      1.18 o 
  -5  -1   3      190.66      183.60      5.28 o 
  -4  -1   3      405.50      403.01     10.33 o 
  -3  -1   3      895.62      884.54     21.58 o 
  -2  -1   3     1326.84     1296.40     31.21 o 
  -1  -1   3      475.39      493.77     12.58 o 
   0  -1   3     3466.94     3673.91     47.86 o 
   1  -1   3     1580.79     1598.97     24.05 o 
   2  -1   3       70.26       59.07      1.18 o 
   3  -1   3      855.00      838.98     11.12 o 
   4  -1   3     1448.89     1539.22     25.41 o 
   5  -1   3      165.07      162.34      3.12 o 
   6  -1   3      217.09      212.58      4.02 o 
   7  -1   3      286.70      276.69      5.55 o 
   8  -1   3      168.27      168.82      5.19 o 
  -7   0   3       96.71       96.58      3.70 o 
  -6   0   3      209.50      211.20      6.18 o 
  -5   0   3      194.29      185.87      5.37 o 
  -4   0   3      273.62      262.60      7.02 o 
  -3   0   3      665.87      688.92     32.73 o 
  -2   0   3      898.30      882.14     14.60 o 
  -1   0   3     2819.34     2814.80     42.09 o 
   0   0   3    10149.44     9514.04    318.55 o 
   1   0   3     5804.84     5713.10     75.08 o 
   2   0   3      890.36      894.78     26.91 o 
   3   0   3     1119.06     1178.60     26.79 o 
   4   0   3      876.87      910.41     15.16 o 
   5   0   3      984.49     1026.02     17.66 o 
   6   0   3      245.47      240.42      4.44 o 
   7   0   3      787.49      773.75     17.98 o 
   8   0   3      181.87      181.64      5.49 o 
  -7   1   3       72.03       69.36      3.05 o 
  -6   1   3      166.39      173.44      5.34 o 
  -5   1   3      275.67      264.22      7.29 o 
  -4   1   3      460.11      449.14     11.49 o 
  -3   1   3      399.54      374.25      6.59 o 
  -2   1   3     2285.30     2341.54     38.44 o 
  -1   1   3      688.41      660.45     16.12 o 
   0   1   3     1261.22     1375.46     23.37 o 
   1   1   3     3297.34     3235.33     42.17 o 
   2   1   3     1143.01     1079.45     24.50 o 
   3   1   3     1103.68     1192.70     27.07 o 
   4   1   3     2090.70     2181.68     49.29 o 
   5   1   3      860.59      898.69     15.05 o 
   6   1   3      682.12      696.64     11.84 o 
   7   1   3      274.27      283.92      7.84 o 
   8   1   3      143.31      145.85      4.74 o 
  -6   2   3      162.72      160.30      5.13 o 
  -5   2   3      252.12      239.91      6.78 o 
  -4   2   3      139.95      127.54      3.97 o 
  -3   2   3      443.44      455.04      7.86 o 
  -2   2   3      379.20      368.27      6.39 o 
  -1   2   3      205.56      211.25      3.69 o 
   0   2   3     1107.50     1119.90     42.47 o 
   1   2   3     3858.55     3746.70     61.37 o 
   2   2   3      355.45      356.64      7.80 o 
   3   2   3      539.99      558.39     12.89 o 
   4   2   3     1698.82     1807.01     40.88 o 
   5   2   3     1076.84     1156.48     22.73 o 
   6   2   3     1193.44     1245.58     20.80 o 
   7   2   3        2.30        1.77      0.98 o 
   8   2   3      256.27      259.69      7.59 o 
  -6   3   3       38.32       38.70      2.45 o 
  -5   3   3      189.54      199.20      5.92 o 
  -4   3   3      192.08      185.85      4.02 o 
  -3   3   3      594.01      594.87     10.23 o 
  -2   3   3      133.04      127.53      2.58 o 
  -1   3   3      425.00      428.10      7.41 o 
   0   3   3      376.89      353.44      6.15 o 
   1   3   3     1152.93     1183.25     27.05 o 
   2   3   3     3354.20     3335.51     54.69 o 
   3   3   3     1236.61     1252.95     28.51 o 
   4   3   3      704.90      715.24     16.47 o 
   5   3   3      520.34      536.12     12.48 o 
   6   3   3       15.55       17.74      1.05 o 
   7   3   3      210.73      230.74      6.82 o 
   8   3   3      267.49      279.25      8.17 o 
  -5   4   3       93.40       94.05      3.67 o 
  -4   4   3      234.09      232.81      4.54 o 
  -3   4   3      290.14      288.12      7.47 o 
  -2   4   3       71.06       73.20      1.81 o 
  -1   4   3      820.04      803.50     13.61 o 
   0   4   3     1113.37     1175.51     19.63 o 
   1   4   3      298.99      284.77      5.11 o 
   2   4   3      908.60      964.13     35.08 o 
   3   4   3      419.10      433.06     10.24 o 
   4   4   3      281.41      291.02      7.06 o 
   5   4   3      150.06      163.63      4.24 o 
   6   4   3      244.05      268.93      7.69 o 
   7   4   3      573.31      587.95     15.44 o 
   8   4   3      159.23      173.84      5.81 o 
  -5   5   3       46.59       49.95      2.92 o 
  -4   5   3      230.86      242.99      4.82 o 
  -3   5   3        9.24       11.64      0.91 o 
  -2   5   3      712.42      687.66     16.80 o 
  -1   5   3      145.64      152.64      3.14 o 
   0   5   3       83.41       82.80      1.95 o 
   1   5   3      267.96      262.49      4.84 o 
   2   5   3      242.52      239.45      6.11 o 
   3   5   3     1604.12     1562.86     35.66 o 
   4   5   3       50.87       48.49      1.86 o 
   5   5   3      167.33      172.27      4.54 o 
   6   5   3      242.46      239.65      7.06 o 
   7   5   3      317.48      326.13      9.31 o 
   8   5   3      179.50      189.32      6.30 o 
  -4   6   3       26.10       25.72      1.94 o 
  -3   6   3      167.72      173.29      3.75 o 
  -2   6   3       79.79       79.69      4.08 o 
  -1   6   3       94.93       99.32      2.42 o 
   0   6   3      216.88      222.61      4.33 o 
   1   6   3      390.95      401.56      7.23 o 
   2   6   3      153.62      150.27      4.25 o 
   3   6   3      163.39      165.86      4.61 o 
   4   6   3      213.60      208.22      5.48 o 
   5   6   3      280.68      303.96      7.60 o 
   6   6   3      311.92      284.70      8.12 o 
   7   6   3      124.17      127.47      4.69 o 
  -3   7   3       31.13       33.29      2.19 o 
  -2   7   3       26.60       32.71      2.07 o 
  -1   7   3       96.03       92.66      3.40 o 
   0   7   3      259.85      261.77      5.11 o 
   1   7   3       74.89       73.99      2.06 o 
   2   7   3      262.77      268.64      7.10 o 
   3   7   3       23.36       24.11      1.58 o 
   4   7   3      425.95      396.95      9.79 o 
   5   7   3      101.77      101.93      3.36 o 
   6   7   3       64.11       59.29      2.76 o 
  -1   8   3       86.25       85.06      3.37 o 
   0   8   3       87.25       87.74      3.35 o 
   1   8   3       69.77       69.66      2.86 o 
   2   8   3       78.43       80.17      3.12 o 
   3   8   3       25.68       17.37      1.58 o 
   4   8   3       78.78       75.35      2.93 o 
  -1  -8   4       56.64       58.73      2.62 o 
   0  -8   4       21.33       20.82      1.74 o 
  -3  -7   4       16.15       15.34      1.62 o 
  -2  -7   4       42.81       46.52      2.43 o 
  -1  -7   4      169.71      161.51      4.69 o 
   0  -7   4        6.08        7.19      0.89 o 
   1  -7   4       65.97       65.25      1.88 o 
   2  -7   4       76.61       74.75      2.01 o 
   3  -7   4       63.98       69.33      3.25 o 
  -4  -6   4       19.57       19.42      1.65 o 
  -3  -6   4      218.19      219.05      6.01 o 
  -2  -6   4      290.87      285.40      7.28 o 
  -1  -6   4        5.14        5.66      1.00 o 
   0  -6   4      193.91      191.54      3.85 o 
   1  -6   4      101.28      102.31      2.32 o 
   2  -6   4       84.70       82.33      2.03 o 
   3  -6   4       75.24       75.73      1.98 o 
   4  -6   4       36.49       40.00      1.51 o 
   5  -6   4       50.29       54.54      3.05 o 
  -5  -5   4       34.36       32.82      1.97 o 
  -4  -5   4      244.45      234.41      4.50 o 
  -3  -5   4      168.04      163.11      4.65 o 
  -2  -5   4       48.86       45.14      1.97 o 
  -1  -5   4      183.29      181.04      4.81 o 
   0  -5   4      230.31      223.91      4.07 o 
   1  -5   4      129.54      129.30      2.62 o 
   2  -5   4       98.62       93.53      2.33 o 
   3  -5   4       50.74       52.46      1.49 o 
   4  -5   4      230.90      238.49      8.34 o 
   5  -5   4      114.10      113.98      4.05 o 
   6  -5   4       25.13       27.33      2.14 o 
  -6  -4   4       63.35       61.77      2.78 o 
  -5  -4   4      135.88      135.25      4.27 o 
  -4  -4   4      177.49      175.65      5.04 o 
  -3  -4   4       99.61       95.82      2.15 o 
  -2  -4   4      512.87      508.80     10.92 o 
  -1  -4   4       87.94       87.22      1.87 o 
   0  -4   4       92.83       87.65      1.87 o 
   1  -4   4       72.50       67.74      1.58 o 
   2  -4   4      294.39      297.06      5.96 o 
   3  -4   4      382.69      374.07      6.36 o 
   4  -4   4      596.37      618.05     10.19 o 
   5  -4   4       51.98       57.63      2.62 o 
   6  -4   4       66.17       60.49      2.81 o 
   7  -4   4      101.75      106.08      3.95 o 
  -6  -3   4      146.16      136.08      4.48 o 
  -5  -3   4      210.79      193.28      5.59 o 
  -4  -3   4      143.74      139.16      4.16 o 
  -3  -3   4      112.94      110.67      3.34 o 
  -2  -3   4        3.33        3.25      0.55 o 
  -1  -3   4      683.94      703.64      9.43 o 
   0  -3   4      260.60      256.36      3.61 o 
   1  -3   4      684.31      676.34     12.49 o 
   2  -3   4     1152.21     1158.66     19.98 o 
   3  -3   4      533.35      536.05      8.79 o 
   4  -3   4       67.49       68.97      1.65 o 
   5  -3   4      374.77      359.16      9.04 o 
   6  -3   4      205.03      201.48      5.68 o 
   7  -3   4       98.47       97.01      3.56 o 
  -6  -2   4       61.07       60.34      2.71 o 
  -5  -2   4      358.84      358.06      9.53 o 
  -4  -2   4       18.05       19.23      1.35 o 
  -3  -2   4      284.28      281.88      7.37 o 
  -2  -2   4      372.97      375.37      6.42 o 
  -1  -2   4      631.92      618.90      9.91 o 
   0  -2   4      541.68      570.92     11.28 o 
   1  -2   4     1204.47     1198.80     15.76 o 
   2  -2   4      940.47      914.61     14.53 o 
   3  -2   4      572.17      577.51     10.81 o 
   4  -2   4      352.36      358.75      6.03 o 
   5  -2   4      182.19      190.73      5.14 o 
   6  -2   4      439.51      425.22     10.48 o 
   7  -2   4        5.47        4.69      1.19 o 
   8  -2   4      131.98      115.19      3.99 o 
  -6  -1   4       93.61       90.12      3.41 o 
  -5  -1   4       64.89       58.54      2.48 o 
  -4  -1   4      456.91      442.95     11.37 o 
  -3  -1   4      273.40      277.07      7.28 o 
  -2  -1   4      116.81      129.99      4.57 o 
  -1  -1   4      628.14      634.82      8.45 o 
   0  -1   4     2381.49     2411.55     31.49 o 
   1  -1   4     2415.93     2379.06     31.06 o 
   2  -1   4      489.00      482.45     10.41 o 
   3  -1   4      309.06      322.20      5.35 o 
   4  -1   4        9.30        6.68      0.49 o 
   5  -1   4      416.61      441.41     10.50 o 
   6  -1   4      366.10      350.03      6.26 o 
   7  -1   4      408.11      390.91      7.02 o 
   8  -1   4      219.58      218.36      6.13 o 
  -6   0   4       98.45      101.37      3.69 o 
  -5   0   4      128.35      124.78      4.04 o 
  -4   0   4      356.94      365.45      9.56 o 
  -3   0   4      470.15      447.16     11.34 o 
  -2   0   4      499.26      484.60      8.17 o 
  -1   0   4     1014.72     1040.76     13.69 o 
   0   0   4      846.05      838.00     11.06 o 
   1   0   4      954.61      966.40     12.72 o 
   2   0   4       40.72       28.13      0.62 o 
   3   0   4      432.83      422.93      6.87 o 
   4   0   4     1353.27     1427.48     32.48 o 
   5   0   4      466.25      477.54      8.21 o 
   6   0   4      216.03      208.25      4.75 o 
   7   0   4      735.19      743.31     12.73 o 
   8   0   4      190.40      185.88      5.58 o 
  -6   1   4      237.16      239.17      6.99 o 
  -5   1   4       22.17       26.81      1.82 o 
  -4   1   4      205.39      199.99      5.69 o 
  -3   1   4      226.53      200.48      5.58 o 
  -2   1   4      893.96      963.18     23.49 o 
  -1   1   4      238.22      226.70      3.69 o 
   0   1   4      902.13      911.92     12.25 o 
   1   1   4      901.70      825.62     10.90 o 
   2   1   4      595.03      561.54      7.51 o 
   3   1   4     1286.15     1222.86     27.81 o 
   4   1   4      622.50      643.67     14.88 o 
   5   1   4      493.39      530.84      9.10 o 
   6   1   4      488.64      500.58      8.68 o 
   7   1   4      984.55     1028.01     17.35 o 
   8   1   4      136.43      135.38      4.54 o 
  -6   2   4       14.87       17.52      1.70 o 
  -5   2   4      148.86      151.57      4.85 o 
  -4   2   4       66.08       59.80      2.44 o 
  -3   2   4      450.42      450.63      7.82 o 
  -2   2   4      702.73      709.46     11.98 o 
  -1   2   4      546.57      522.41      9.10 o 
   0   2   4      531.63      531.09      7.47 o 
   1   2   4      268.83      258.42      6.93 o 
   2   2   4     1417.74     1435.73     34.29 o 
   3   2   4     1428.39     1403.60     31.87 o 
   4   2   4      373.47      338.78      8.05 o 
   5   2   4     1547.73     1570.93     35.69 o 
   6   2   4      618.26      661.62     11.33 o 
   7   2   4        1.78        0.89      0.62 o 
   8   2   4      251.17      256.84      7.50 o 
  -5   3   4      172.70      167.81      5.30 o 
  -4   3   4       79.96       83.42      3.18 o 
  -3   3   4       60.19       62.20      1.66 o 
  -2   3   4      561.59      557.31      9.60 o 
  -1   3   4      940.51      975.84     19.41 o 
   0   3   4      752.19      776.56     24.88 o 
   1   3   4      338.25      315.37      5.55 o 
   2   3   4     1292.15     1300.07     21.58 o 
   3   3   4        2.09        3.52      0.58 o 
   4   3   4     1662.94     1721.65     39.08 o 
   5   3   4      445.00      441.12     10.42 o 
   6   3   4      243.46      264.17      4.92 o 
   7   3   4      194.44      200.63      6.14 o 
   8   3   4      214.43      222.99      6.92 o 
  -5   4   4       47.29       47.33      2.75 o 
  -4   4   4      153.10      159.99      5.13 o 
  -3   4   4      237.61      232.51      4.49 o 
  -2   4   4      287.12      288.79      5.33 o 
  -1   4   4      514.67      521.62      9.08 o 
   0   4   4       87.23       77.17      1.84 o 
   1   4   4      297.76      322.72     12.35 o 
   2   4   4      197.12      182.72      3.48 o 
   3   4   4      984.71     1015.14     23.33 o 
   4   4   4      602.39      607.10     14.19 o 
   5   4   4      221.99      218.51      5.53 o 
   6   4   4      493.34      501.07     11.88 o 
   7   4   4      162.37      174.72      5.70 o 
   8   4   4       91.18      103.71      4.28 o 
  -4   5   4      112.30      112.61      2.79 o 
  -3   5   4      132.96      137.64      3.26 o 
  -2   5   4       31.70       35.61      1.40 o 
  -1   5   4       70.82       70.14      1.87 o 
   0   5   4      372.28      382.42      6.88 o 
   1   5   4      391.97      396.57      7.08 o 
   2   5   4      235.51      236.05      6.30 o 
   3   5   4      356.10      345.55      8.44 o 
   4   5   4      248.11      255.34      6.44 o 
   5   5   4      424.05      440.43     10.58 o 
   6   5   4      264.06      274.35      6.91 o 
   7   5   4      238.43      228.80      7.03 o 
   8   5   4      175.26      181.16      6.19 o 
  -3   6   4      141.47      157.08      7.70 o 
  -2   6   4       16.76       16.10      1.09 o 
  -1   6   4       60.43       66.30      1.94 o 
   0   6   4      168.19      163.77      3.45 o 
   1   6   4      147.39      140.05      4.16 o 
   2   6   4      236.74      233.98      6.67 o 
   3   6   4      774.63      750.14     17.64 o 
   4   6   4      138.34      139.42      4.01 o 
   5   6   4      239.96      246.96      6.38 o 
   7   6   4      122.47      107.26      4.17 o 
  -2   7   4       55.84       58.93      2.82 o 
  -1   7   4      107.96      112.70      3.94 o 
   0   7   4       21.73       23.89      1.22 o 
   1   7   4      377.91      360.91     12.12 o 
   2   7   4      219.43      221.10      6.09 o 
   3   7   4       32.92       35.23      1.97 o 
   4   7   4      187.20      183.31      5.11 o 
   5   7   4       24.04       21.14      1.55 o 
   0   8   4      101.41       96.95      3.64 o 
   1   8   4       19.48       22.56      1.82 o 
   2   8   4       50.85       44.67      2.28 o 
   3   8   4      141.25      148.75      4.64 o 
   4   8   4       36.70       36.27      2.18 o 
   5   8   4       42.99       42.83      2.35 o 
  -2  -7   5       22.78       23.98      1.94 o 
  -1  -7   5       60.45       61.90      2.62 o 
   0  -7   5       54.41       57.32      2.54 o 
   1  -7   5       50.42       52.88      2.06 o 
   2  -7   5        3.13        3.05      1.43 o 
   3  -7   5       82.10       82.98      5.66 o 
  -4  -6   5       13.35       12.81      1.54 o 
  -3  -6   5      108.47      108.58      3.68 o 
  -2  -6   5        2.91        3.99      1.13 o 
  -1  -6   5      239.62      229.47      6.08 o 
   0  -6   5       44.65       45.64      2.04 o 
   1  -6   5       37.63       37.86      2.48 o 
   2  -6   5      126.01      126.23      2.76 o 
   3  -6   5        4.42        7.42      1.83 o 
   4  -6   5       75.52       77.47      2.13 o 
   5  -6   5       19.01       20.06      1.30 o 
  -4  -5   5       71.10       70.88      2.90 o 
  -3  -5   5       48.67       50.42      2.28 o 
  -2  -5   5      241.63      233.84      6.17 o 
  -1  -5   5       47.16       48.92      2.05 o 
   0  -5   5       95.60       92.60      3.16 o 
   1  -5   5      155.87      155.09      4.63 o 
   2  -5   5       39.81       40.08      1.36 o 
   3  -5   5       30.84       25.82      1.97 o 
   4  -5   5       79.68       79.02      2.06 o 
   5  -5   5      217.90      227.35      5.49 o 
   6  -5   5       33.50       34.96      2.42 o 
  -5  -4   5       65.55       70.45      3.18 o 
  -4  -4   5       98.55       95.14      4.81 o 
  -3  -4   5       78.53       74.55      1.91 o 
  -2  -4   5      293.19      301.23      7.48 o 
  -1  -4   5       11.33       11.99      1.11 o 
   0  -4   5      176.87      178.92      3.34 o 
   1  -4   5      267.59      271.63      7.69 o 
   2  -4   5       23.40       20.30      0.92 o 
   3  -4   5      491.72      488.19      8.20 o 
   4  -4   5      107.96      112.08      2.44 o 
   5  -4   5      176.95      177.30      7.18 o 
   6  -4   5       56.01       58.95      2.89 o 
   7  -4   5       68.84       65.57      3.06 o 
  -5  -3   5        7.43        5.66      1.24 o 
  -4  -3   5      158.22      158.98      3.27 o 
  -3  -3   5      222.49      224.96      4.22 o 
  -2  -3   5      262.52      261.68      5.80 o 
  -1  -3   5      172.66      169.63      6.54 o 
   0  -3   5      135.07      138.08      2.62 o 
   1  -3   5       53.63       53.78      1.35 o 
   2  -3   5      969.52      965.25     15.46 o 
   3  -3   5      326.68      320.94      5.53 o 
   4  -3   5      180.34      176.37      3.34 o 
   5  -3   5      229.43      238.31      6.44 o 
   6  -3   5      142.31      150.48      4.56 o 
   7  -3   5       83.35       79.95      3.27 o 
  -6  -2   5       27.95       29.43      2.02 o 
  -5  -2   5      112.57      106.56      3.70 o 
  -4  -2   5      232.14      209.58      5.92 o 
  -3  -2   5      246.10      243.98      4.50 o 
  -2  -2   5       13.99       11.06      0.65 o 
  -1  -2   5      742.94      773.18     10.34 o 
   0  -2   5      191.17      192.45      2.80 o 
   1  -2   5      716.42      709.10      9.50 o 
   2  -2   5      702.98      699.83     11.27 o 
   3  -2   5      257.17      241.28      4.23 o 
   4  -2   5      699.17      729.24     16.07 o 
   5  -2   5       12.39       15.43      1.22 o 
   6  -2   5      222.40      202.95      5.56 o 
   7  -2   5      102.02      104.83      3.60 o 
   8  -2   5       58.00       55.60      2.93 o 
  -6  -1   5       25.22       24.41      1.94 o 
  -5  -1   5      260.86      242.07      6.88 o 
  -4  -1   5       61.22       61.23      2.47 o 
  -3  -1   5      144.29      152.84      5.10 o 
  -2  -1   5      575.91      566.45      9.49 o 
  -1  -1   5      438.51      437.52     10.34 o 
   0  -1   5      863.77      890.50     17.63 o 
   1  -1   5       44.06       50.51      0.94 o 
   2  -1   5      959.22      966.47     12.80 o 
   3  -1   5      883.89      859.10     13.71 o 
   4  -1   5      442.60      443.54      6.09 o 
   5  -1   5      205.57      202.13      3.78 o 
   6  -1   5      259.74      248.80      6.47 o 
   7  -1   5      120.07      127.04      3.93 o 
   8  -1   5      245.89      241.69      6.68 o 
  -6   0   5      128.67      135.54      4.66 o 
  -5   0   5      157.72      153.67      4.83 o 
  -4   0   5      113.23      111.63      3.65 o 
  -3   0   5      214.89      205.46      6.45 o 
  -2   0   5      268.49      285.84      5.01 o 
  -1   0   5        2.18        2.09      0.28 o 
   0   0   5      588.69      618.35      8.27 o 
   1   0   5     2373.27     2377.64     31.06 o 
   2   0   5      256.71      243.85      3.44 o 
   3   0   5      875.99      891.97     28.75 o 
   4   0   5      253.78      252.31      6.24 o 
   5   0   5      480.42      474.28      8.19 o 
   6   0   5      209.58      215.90      5.18 o 
   7   0   5      490.05      474.94      8.38 o 
   8   0   5      163.78      154.93      3.36 o 
  -5   1   5       24.18       27.44      1.87 o 
  -4   1   5      140.98      141.31      4.42 o 
  -3   1   5      208.74      230.21      6.41 o 
  -2   1   5       13.98       12.43      0.48 o 
  -1   1   5     1064.27     1052.61     18.11 o 
   0   1   5      368.08      356.50      4.93 o 
   1   1   5     1320.37     1350.85     17.76 o 
   2   1   5      361.34      359.66      5.02 o 
   3   1   5      380.62      369.24      8.76 o 
   4   1   5      816.70      830.26     19.12 o 
   5   1   5      763.35      783.09     18.12 o 
   6   1   5      454.84      459.37      8.04 o 
   7   1   5       72.87       67.46      1.89 o 
   8   1   5      278.82      282.20      8.49 o 
  -5   2   5       60.66       66.51      3.00 o 
  -4   2   5      132.39      127.11      4.16 o 
  -3   2   5      115.32      113.49      3.68 o 
  -2   2   5      248.84      234.19      6.45 o 
  -1   2   5      235.70      234.65      4.26 o 
   0   2   5      467.60      455.18      6.17 o 
   1   2   5     3150.18     3102.71     42.48 o 
   2   2   5      592.40      584.35      9.91 o 
   3   2   5      197.51      193.33      4.85 o 
   4   2   5      345.20      332.02      7.97 o 
   5   2   5      229.83      238.79      5.94 o 
   6   2   5      173.67      192.52      3.76 o 
   7   2   5      585.39      614.54     10.70 o 
   8   2   5      224.90      223.43      6.80 o 
  -5   3   5      103.06      100.83      3.85 o 
  -4   3   5       65.43       63.20      2.76 o 
  -3   3   5      202.34      202.94      3.94 o 
  -2   3   5      175.43      177.81      3.50 o 
  -1   3   5      745.89      737.85     12.56 o 
   0   3   5     1183.44     1170.67     40.89 o 
   1   3   5        7.14        8.71      0.56 o 
   2   3   5      466.95      484.19      8.35 o 
   3   3   5      457.82      456.90      7.93 o 
   4   3   5       89.31       92.47      2.72 o 
   5   3   5      560.13      564.25     13.25 o 
   6   3   5      528.08      545.59     12.87 o 
   7   3   5      271.91      276.01      5.24 o 
   8   3   5      140.32      142.37      4.99 o 
  -4   4   5       93.33      100.07      3.87 o 
  -3   4   5        8.77        6.99      0.83 o 
  -2   4   5      798.94      823.66     14.09 o 
  -1   4   5      121.77      117.18      3.84 o 
   0   4   5       86.72       46.19      1.88 o 
   1   4   5       73.19       67.16      3.03 o 
   2   4   5      625.67      611.82     10.51 o 
   3   4   5      373.32      368.88      8.92 o 
   4   4   5      178.23      184.72      4.83 o 
   5   4   5      327.96      326.79      8.02 o 
   6   4   5      390.17      412.98      9.98 o 
   7   4   5      446.36      459.70      8.28 o 
   8   4   5      138.82      156.24      5.52 o 
  -4   5   5       52.95       58.76      3.16 o 
  -3   5   5      191.71      202.57      4.19 o 
  -2   5   5       58.68       61.03      1.84 o 
  -1   5   5      118.46      123.02      2.75 o 
   0   5   5       94.15      104.21      2.43 o 
   1   5   5      183.00      192.69      5.09 o 
   2   5   5       68.17       66.27      1.75 o 
   3   5   5      381.42      379.96      9.30 o 
   4   5   5      460.83      459.78     11.07 o 
   5   5   5      535.82      544.24     12.97 o 
   6   5   5      391.98      381.06      9.36 o 
   7   5   5       49.05       47.92      2.66 o 
   8   5   5       82.79       80.71      3.81 o 
  -3   6   5       40.43       46.80      1.91 o 
  -2   6   5        8.81        9.91      1.04 o 
  -1   6   5      111.55      120.92      4.08 o 
   0   6   5      148.33      143.23      3.17 o 
   1   6   5      228.77      224.77      4.45 o 
   2   6   5      167.84      168.78      3.55 o 
   3   6   5       57.97       56.77      2.28 o 
   4   6   5      803.33      788.66     18.55 o 
   5   6   5       93.10       94.36      3.12 o 
   6   6   5       48.19       49.74      2.24 o 
  -2   7   5       16.07       23.03      2.45 o 
  -1   7   5       83.52       85.76      3.06 o 
   0   7   5      137.97      137.77      3.24 o 
   1   7   5       57.34       60.83      4.23 o 
   2   7   5       43.48       44.21      2.76 o 
   3   7   5      265.84      262.50      6.97 o 
   4   7   5       90.70       86.72      3.09 o 
   5   7   5       58.85       60.81      2.64 o 
   6   7   5       69.61       67.63      2.75 o 
   0   8   5       20.75       27.19      2.18 o 
   1   8   5       62.04       56.63      2.06 o 
   2   8   5      116.62      114.29      3.97 o 
   3   8   5       44.07       45.65      2.53 o 
   4   8   5        2.57        3.46      1.41 o 
   5   8   5       76.42       73.12      3.02 o 
   0  -7   6       56.21       58.41      2.68 o 
   1  -7   6       23.98       24.17      1.71 o 
   2  -7   6       38.12       36.12      1.60 o 
  -3  -6   6       14.80       19.87      1.78 o 
  -2  -6   6       15.01       14.93      1.66 o 
  -1  -6   6       89.52       90.94      3.21 o 
   0  -6   6       31.20       31.74      1.96 o 
   1  -6   6       68.08       67.23      1.92 o 
   2  -6   6       17.20       21.01      1.19 o 
   3  -6   6       11.79       12.91      1.09 o 
   4  -6   6       81.06       79.57      2.28 o 
  -4  -5   6       10.88       12.04      1.62 o 
  -3  -5   6       47.57       46.64      2.31 o 
  -2  -5   6       49.56       47.83      2.32 o 
  -1  -5   6       46.66       50.94      2.27 o 
   0  -5   6      108.94      104.46      3.29 o 
   1  -5   6       29.05       30.53      1.23 o 
   2  -5   6       58.65       60.27      1.70 o 
   3  -5   6       90.36       89.30      2.22 o 
   4  -5   6      131.00      139.39      3.06 o 
   5  -5   6        0.85        0.45      0.80 o 
  -4  -4   6       18.49       19.89      1.62 o 
  -3  -4   6       16.81       15.74      1.49 o 
  -2  -4   6       88.02       94.95      3.19 o 
  -1  -4   6      267.22      261.01      6.61 o 
   0  -4   6       80.38       78.70      2.66 o 
   1  -4   6       76.25       73.06      2.24 o 
   2  -4   6      210.49      195.77      3.71 o 
   3  -4   6       74.29       77.43      1.92 o 
   4  -4   6        6.71        3.81      0.93 o 
   5  -4   6      453.37      451.13     13.57 o 
   6  -4   6       21.98       26.82      2.09 o 
  -5  -3   6       29.05       31.80      1.48 o 
  -4  -3   6        9.33        9.49      0.89 o 
  -3  -3   6      167.63      169.04      3.41 o 
  -2  -3   6      186.25      189.58      4.46 o 
  -1  -3   6      115.69      110.43      3.28 o 
   0  -3   6       57.81       65.08      1.58 o 
   1  -3   6      544.71      522.05      8.64 o 
   2  -3   6       77.84       74.43      1.75 o 
   3  -3   6      167.57      167.36      4.15 o 
   4  -3   6      171.81      171.34      3.32 o 
   5  -3   6      128.42      141.60      2.94 o 
   6  -3   6      120.39      106.39      3.75 o 
   7  -3   6       34.38       31.79      2.14 o 
  -5  -2   6        4.67        2.96      0.89 o 
  -4  -2   6      300.04      298.63      5.52 o 
  -3  -2   6       75.98       84.50      2.62 o 
  -2  -2   6      154.86      158.14      3.91 o 
  -1  -2   6      227.20      229.35      4.18 o 
   0  -2   6      381.80      375.99      5.24 o 
   1  -2   6      281.20      277.52      3.95 o 
   2  -2   6       57.02       56.52      2.37 o 
   3  -2   6      156.72      150.50      2.89 o 
   4  -2   6      173.98      176.94      3.35 o 
   5  -2   6      246.82      244.28      5.03 o 
   6  -2   6      283.24      268.58      7.14 o 
   7  -2   6       79.91       80.35      3.19 o 
   8  -2   6       52.82       48.10      2.72 o 
  -5  -1   6      136.68      145.20      4.78 o 
  -4  -1   6      117.71      122.95      2.74 o 
  -3  -1   6      204.99      205.73      6.75 o 
  -2  -1   6      154.37      160.48      3.12 o 
  -1  -1   6       97.35      100.06      2.09 o 
   0  -1   6      474.45      466.27      7.45 o 
   1  -1   6        3.18        6.15      0.87 o 
   2  -1   6      158.97      160.04      2.42 o 
   3  -1   6      814.45      820.78     13.18 o 
   4  -1   6      627.54      653.56     13.61 o 
   5  -1   6       66.90       67.32      2.45 o 
   6  -1   6      143.77      148.53      4.32 o 
   7  -1   6      319.12      299.53      7.80 o 
   8  -1   6       97.76       98.87      3.58 o 
  -5   0   6       26.53       24.62      1.94 o 
  -4   0   6      104.88      100.16      3.53 o 
  -3   0   6      121.40      130.56      3.45 o 
  -2   0   6      223.57      237.29      7.87 o 
  -1   0   6      230.47      241.30      3.47 o 
   0   0   6      138.97      141.99      2.17 o 
   1   0   6       25.81       33.89      0.81 o 
   2   0   6     2442.66     2434.83     31.89 o 
   3   0   6      370.54      351.72      8.48 o 
   4   0   6      352.89      327.04      7.98 o 
   5   0   6      405.10      424.81     10.23 o 
   6   0   6      172.61      169.55      3.39 o 
   7   0   6      453.05      450.38      8.01 o 
   8   0   6       42.54       37.82      2.27 o 
  -5   1   6       77.53       82.47      3.36 o 
  -4   1   6       39.42       39.65      2.13 o 
  -3   1   6      130.68      133.67      4.27 o 
  -2   1   6      301.77      287.28      7.74 o 
  -1   1   6        3.76        3.64      0.36 o 
   0   1   6       16.16       16.12      0.72 o 
   1   1   6     2688.78     2679.15     35.00 o 
   2   1   6      322.17      291.90      6.07 o 
   3   1   6      673.47      681.91      9.60 o 
   4   1   6      589.85      583.49     13.67 o 
   5   1   6      254.91      258.29      6.46 o 
   6   1   6      188.55      192.19      5.07 o 
   7   1   6        7.59        9.26      2.35 o 
   8   1   6      258.14      256.52      5.01 o 
  -5   2   6       43.01       46.30      2.59 o 
  -4   2   6       26.97       26.62      1.92 o 
  -3   2   6      118.45      124.76      4.09 o 
  -2   2   6       69.96       65.30      2.61 o 
  -1   2   6      341.16      341.19      6.05 o 
   0   2   6      805.54      800.82     16.91 o 
   1   2   6      430.30      413.49      8.42 o 
   2   2   6      268.07      269.32      4.86 o 
   3   2   6      302.42      282.36      6.52 o 
   4   2   6      532.12      537.83     12.66 o 
   5   2   6      186.22      182.36      4.76 o 
   6   2   6      222.86      223.32      5.73 o 
   7   2   6       18.36       20.18      1.80 o 
   8   2   6      495.59      496.76      9.54 o 
  -4   3   6       81.62       91.66      3.59 o 
  -3   3   6       83.78       84.21      3.25 o 
  -2   3   6       47.04       41.80      1.34 o 
  -1   3   6      399.19      394.59      7.77 o 
   0   3   6      216.97      208.96      3.95 o 
   1   3   6      295.15      307.10      5.54 o 
   2   3   6      574.56      556.84      9.59 o 
   3   3   6      151.88      153.23      8.97 o 
   4   3   6      149.37      158.83      4.24 o 
   5   3   6      173.37      169.92      4.53 o 
   6   3   6      124.91      121.08      3.46 o 
   7   3   6      513.77      514.94     21.20 o 
   8   3   6      167.23      179.74      3.84 o 
  -4   4   6       58.70       58.07      3.06 o 
  -3   4   6       27.28       29.61      2.09 o 
  -2   4   6       61.01       67.05      1.85 o 
  -1   4   6      287.47      293.85      8.52 o 
   0   4   6      227.54      227.56      4.35 o 
   1   4   6       92.98       89.51      2.38 o 
   2   4   6      140.46      139.39      2.90 o 
   3   4   6      192.59      200.26      3.89 o 
   4   4   6      152.03      140.98      3.90 o 
   5   4   6      272.66      265.32      6.70 o 
   6   4   6      523.76      515.54     12.34 o 
   7   4   6      454.01      466.30     11.30 o 
   8   4   6       47.37       51.29      2.95 o 
  -3   5   6       29.16       32.68      2.33 o 
  -2   5   6      175.13      171.03      3.65 o 
  -1   5   6        0.45        1.35      0.89 o 
   0   5   6      102.48      108.04      4.00 o 
   1   5   6      254.59      251.97      4.84 o 
   2   5   6      190.64      191.10      3.83 o 
   3   5   6      541.27      527.11      9.30 o 
   4   5   6        5.49        4.87      0.96 o 
   5   5   6      385.44      375.23      9.25 o 
   6   5   6      237.99      234.38      6.17 o 
   7   5   6      136.90      135.37      4.07 o 
   8   5   6       98.68       83.81      3.87 o 
  -2   6   6       12.02       12.47      1.15 o 
  -1   6   6       69.89       79.13      2.92 o 
   0   6   6      119.24      120.20      3.73 o 
   1   6   6      186.54      197.42      4.10 o 
   2   6   6       65.68       61.77      1.84 o 
   3   6   6       35.56       31.54      1.36 o 
   4   6   6      321.98      323.94      8.24 o 
   5   6   6      148.67      143.71      4.26 o 
   6   6   6      112.26      107.05      3.49 o 
   7   6   6       59.69       59.75      2.64 o 
  -1   7   6       55.52       50.02      1.98 o 
   0   7   6       61.52       63.09      3.29 o 
   1   7   6        5.79        4.82      0.88 o 
   2   7   6      141.92      139.42      3.27 o 
   3   7   6       48.57       48.60      2.38 o 
   4   7   6      223.75      217.32      6.02 o 
   5   7   6       11.38       10.28      1.40 o 
   6   7   6       44.35       42.63      2.41 o 
   2   8   6       35.41       34.17      2.67 o 
   3   8   6       28.79       28.98      1.98 o 
   4   8   6       48.65       46.06      2.40 o 
  -1  -6   7        2.26        2.04      1.27 o 
   0  -6   7      127.71      135.33      4.26 o 
   1  -6   7        7.12        7.32      1.34 o 
   2  -6   7       20.97       23.70      1.33 o 
   3  -6   7       13.35       13.16      1.17 o 
  -2  -5   7       15.41       14.91      1.50 o 
  -1  -5   7       56.62       57.82      2.53 o 
   0  -5   7       28.06       23.08      1.66 o 
   1  -5   7       41.89       42.42      2.00 o 
   2  -5   7       45.30       46.58      1.77 o 
   3  -5   7       56.27       59.88      5.11 o 
   4  -5   7       66.34       67.05      2.01 o 
   5  -5   7       16.08       14.77      1.14 o 
  -3  -4   7       15.07       12.66      1.54 o 
  -2  -4   7       83.70       87.37      3.16 o 
  -1  -4   7       14.77       13.96      1.28 o 
   0  -4   7       56.33       59.93      2.39 o 
   1  -4   7       93.86       89.97      2.12 o 
   2  -4   7      171.41      158.54      3.23 o 
   3  -4   7       96.23       98.98      3.53 o 
   4  -4   7       41.56       42.48      1.51 o 
   5  -4   7       12.75       14.83      1.73 o 
   6  -4   7       92.24       83.11      3.43 o 
  -4  -3   7        9.10        7.52      1.01 o 
  -3  -3   7       43.64       45.34      1.61 o 
  -2  -3   7       19.38       16.77      1.45 o 
  -1  -3   7      311.53      307.14      7.61 o 
   0  -3   7       57.74       61.44      2.25 o 
   1  -3   7      192.87      180.12      3.44 o 
   2  -3   7      150.55      152.35      3.03 o 
   3  -3   7       41.02       42.02      1.44 o 
   4  -3   7       29.38       29.98      1.27 o 
   5  -3   7      118.45      118.15      3.42 o 
   6  -3   7       85.03       80.09      3.19 o 
   7  -3   7       29.69       32.30      2.15 o 
  -4  -2   7        1.33        1.95      0.84 o 
  -3  -2   7      164.60      167.96      3.47 o 
  -2  -2   7      107.70      105.95      2.42 o 
  -1  -2   7      124.99      131.98      2.73 o 
   0  -2   7      167.97      169.77      3.25 o 
   1  -2   7       77.50       77.53      5.39 o 
   2  -2   7      119.72      123.67      5.24 o 
   3  -2   7       76.00       72.75      1.76 o 
   4  -2   7      169.79      175.15      3.38 o 
   5  -2   7      111.87      116.59      2.56 o 
   6  -2   7      147.58      139.99      4.32 o 
   7  -2   7       29.98       31.04      2.06 o 
  -4  -1   7      119.52      122.24      4.24 o 
  -3  -1   7       19.83       22.85      1.22 o 
  -2  -1   7       89.07       92.59      2.16 o 
  -1  -1   7      150.55      154.44      3.04 o 
   0  -1   7      347.79      349.88      4.93 o 
   1  -1   7      168.65      169.52      2.60 o 
   2  -1   7        0.98        3.45      1.61 o 
   3  -1   7      220.72      220.53      5.22 o 
   4  -1   7      213.33      205.41      3.78 o 
   5  -1   7      357.30      343.86      8.64 o 
   6  -1   7      116.89      121.76      3.81 o 
   7  -1   7      269.66      270.53      7.23 o 
   8  -1   7       48.16       50.51      2.70 o 
  -4   0   7       53.97       54.75      2.62 o 
  -3   0   7       59.02       61.31      2.61 o 
  -2   0   7      130.26      140.50      2.86 o 
  -1   0   7      181.32      175.91      3.35 o 
   0   0   7       43.72       44.51      1.44 o 
   1   0   7      122.68      120.56      1.94 o 
   2   0   7       88.88       89.93      1.57 o 
   3   0   7      633.31      634.97      8.62 o 
   4   0   7      509.01      497.09      8.23 o 
   5   0   7      215.05      235.65      6.10 o 
   6   0   7      154.16      147.36      4.24 o 
   7   0   7      188.67      194.53      5.42 o 
   8   0   7       43.43       38.76      2.35 o 
  -4   1   7       79.21       74.90      3.15 o 
  -3   1   7       78.58       80.08      3.17 o 
  -2   1   7      118.42      128.09      4.15 o 
  -1   1   7       35.65       31.70      1.70 o 
   0   1   7      232.08      236.70      3.44 o 
   1   1   7      369.75      360.12      5.03 o 
   2   1   7      419.03      456.89      6.30 o 
   3   1   7      224.94      224.09      3.31 o 
   4   1   7      141.35      137.01      3.78 o 
   5   1   7      304.33      297.28      7.42 o 
   6   1   7      245.54      240.26      6.22 o 
   7   1   7      162.29      163.96      3.44 o 
   8   1   7       22.86       24.56      1.36 o 
  -4   2   7       21.15       26.22      1.99 o 
  -3   2   7      117.24      133.28      4.50 o 
  -2   2   7       72.67       71.10      2.90 o 
  -1   2   7      165.18      164.61      3.25 o 
   0   2   7      112.29      110.30      2.69 o 
   1   2   7       77.86       75.87      1.78 o 
   2   2   7      646.48      645.13      8.75 o 
   3   2   7      152.31      146.51      2.95 o 
   4   2   7      228.61      223.44      5.69 o 
   5   2   7      445.37      449.03     10.79 o 
   6   2   7       57.68       58.42      2.23 o 
   7   2   7        6.24        5.13      1.11 o 
   8   2   7      325.30      336.13      6.37 o 
  -3   3   7       34.00       35.37      2.31 o 
  -2   3   7      216.61      225.55      6.66 o 
  -1   3   7       36.19       38.69      2.72 o 
   0   3   7      111.67      108.67      2.42 o 
   1   3   7      148.47      147.47      4.57 o 
   2   3   7      308.32      294.80      7.70 o 
   3   3   7      113.30      122.22      2.62 o 
   4   3   7      511.86      512.98     12.23 o 
   5   3   7        9.02        5.94      0.95 o 
   6   3   7      202.79      196.95      5.23 o 
   7   3   7      306.36      300.48      7.64 o 
   8   3   7      150.87      150.04      3.44 o 
  -3   4   7       46.85       52.06      2.89 o 
  -2   4   7       17.68       20.50      1.83 o 
  -1   4   7       94.01       89.11      2.22 o 
   0   4   7       49.60       51.47      1.59 o 
   1   4   7      135.59      137.74      3.88 o 
   3   4   7      569.60      565.90     13.02 o 
   4   4   7       88.13       81.38      2.66 o 
   5   4   7      181.91      176.43      4.80 o 
   6   4   7      230.69      225.91      5.98 o 
   7   4   7       70.42       74.20      2.85 o 
   8   4   7      111.01      107.32      2.79 o 
  -2   5   7       10.23        9.78      1.08 o 
  -1   5   7       90.27       89.89      2.35 o 
   0   5   7      128.63      133.37      3.01 o 
   1   5   7      158.37      150.04      3.24 o 
   2   5   7       96.27       99.90      2.42 o 
   3   5   7      106.72      100.39      4.52 o 
   4   5   7      204.22      212.87      5.71 o 
   5   5   7      115.27      110.53      3.48 o 
   6   5   7       77.98       70.07      2.70 o 
   7   5   7      153.78      151.50      4.51 o 
  -1   6   7       67.78       76.90      2.33 o 
   0   6   7       87.04       83.21      2.36 o 
   1   6   7       69.32       72.82      2.12 o 
   2   6   7       84.00       83.82      2.28 o 
   3   6   7      125.24      126.52      2.99 o 
   4   6   7       22.88       24.48      1.64 o 
   5   6   7      114.23      104.03      3.46 o 
   6   6   7       56.99       52.26      2.43 o 
   7   6   7       83.14       74.39      3.02 o 
   0   7   7       24.46       30.23      3.80 o 
   1   7   7      110.29      113.82      2.95 o 
   2   7   7       19.30       17.66      1.26 o 
   3   7   7        6.13        8.04      1.04 o 
   4   7   7       71.58       59.67      2.69 o 
   5   7   7       39.39       39.64      2.33 o 
  -1  -5   8        0.89        2.26      1.26 o 
   0  -5   8       35.54       31.42      1.92 o 
   1  -5   8       20.86       21.89      1.69 o 
   2  -5   8       10.17        8.25      1.00 o 
   3  -5   8       40.43       37.34      1.55 o 
   4  -5   8       30.35       34.31      1.62 o 
  -2  -4   8       18.52       21.28      1.77 o 
  -1  -4   8        5.80        5.95      1.26 o 
   0  -4   8       58.14       63.65      2.59 o 
   1  -4   8       48.50       50.06      2.23 o 
   2  -4   8       32.66       32.51      1.40 o 
   3  -4   8      153.43      150.58      4.83 o 
   4  -4   8        3.68        3.61      0.90 o 
   5  -4   8       31.06       33.20      1.54 o 
  -3  -3   8        7.51        7.70      1.44 o 
  -2  -3   8       16.63       15.44      1.43 o 
  -1  -3   8       55.72       58.89      2.45 o 
   0  -3   8       47.23       48.52      2.17 o 
   1  -3   8       72.87       64.58      2.38 o 
   2  -3   8      178.43      170.98      3.40 o 
   3  -3   8        3.81        2.31      0.68 o 
   4  -3   8       56.30       54.06      3.70 o 
   5  -3   8       52.02       59.50      1.87 o 
   6  -3   8       64.72       60.51      3.01 o 
  -3  -2   8       25.83       26.97      1.33 o 
  -2  -2   8       13.70       17.29      1.03 o 
  -1  -2   8      107.58      113.96      3.50 o 
   0  -2   8       54.64       55.89      2.15 o 
   1  -2   8      110.29      117.23      3.17 o 
   2  -2   8       63.55       60.48      1.81 o 
   3  -2   8       85.60       85.95      2.05 o 
   4  -2   8      132.25      141.35      2.95 o 
   5  -2   8        0.18       -0.01      0.65 o 
   6  -2   8      156.97      149.58      4.71 o 
   7  -2   8       71.33       69.41      3.14 o 
  -3  -1   8       46.11       47.08      2.52 o 
  -2  -1   8       89.96       98.77      5.73 o 
  -1  -1   8       28.13       29.73      1.64 o 
   0  -1   8      122.78      127.23      2.66 o 
   1  -1   8        8.70        8.48      0.57 o 
   2  -1   8      423.01      398.24      9.80 o 
   3  -1   8       46.86       49.69      1.44 o 
   4  -1   8       61.64       65.35      5.33 o 
   5  -1   8      166.74      171.71      3.40 o 
   6  -1   8       89.84       90.29      3.25 o 
   7  -1   8      121.61      117.74      3.98 o 
  -3   0   8       44.57       44.55      2.51 o 
  -2   0   8       48.29       48.59      2.41 o 
  -1   0   8       29.87       34.55      1.26 o 
   0   0   8      191.99      197.82      3.75 o 
   1   0   8      381.98      373.89      9.25 o 
   2   0   8        0.25        1.02      0.49 o 
   3   0   8      261.00      263.40      3.88 o 
   4   0   8      103.36      102.98      4.22 o 
   5   0   8      197.74      204.55      5.50 o 
   6   0   8       62.82       58.77      2.33 o 
   7   0   8      128.67      125.93      4.01 o 
   8   0   8       71.33       71.17      3.09 o 
  -3   1   8       32.14       35.47      2.22 o 
  -2   1   8       35.87       36.13      2.18 o 
  -1   1   8      325.92      319.43      8.70 o 
   0   1   8       20.84       21.83      1.02 o 
   1   1   8      162.79      162.81      2.55 o 
   2   1   8       64.38       61.58      1.27 o 
   3   1   8      117.14      110.15      1.90 o 
   4   1   8      269.06      265.20      6.70 o 
   5   1   8      153.13      156.63      4.38 o 
   6   1   8      133.24      132.60      3.94 o 
   7   1   8       25.23       25.72      1.70 o 
   8   1   8      176.95      178.09      5.21 o 
  -3   2   8       26.04       23.75      1.90 o 
  -2   2   8       64.69       66.50      2.97 o 
  -1   2   8       60.71       69.08      2.91 o 
   0   2   8      143.01      141.36      2.92 o 
   1   2   8      159.85      164.02      3.28 o 
   3   2   8      102.94      109.22      6.25 o 
   4   2   8      162.01      152.07      4.17 o 
   5   2   8      140.12      130.78      3.80 o 
   6   2   8      169.43      160.47      4.53 o 
   7   2   8      207.81      203.69      5.58 o 
   8   2   8       32.73       37.69      1.73 o 
  -3   3   8       29.35       32.38      2.24 o 
  -2   3   8       40.42       43.10      2.41 o 
  -1   3   8      121.85      121.35      4.20 o 
   0   3   8       55.60       59.25      2.17 o 
   1   3   8       18.07       15.41      0.88 o 
   2   3   8      349.16      339.47      6.21 o 
   3   3   8      151.18      138.18      4.61 o 
   4   3   8       94.11       91.73      2.89 o 
   5   3   8      368.35      360.99      8.95 o 
   6   3   8      158.87      154.46      4.37 o 
   7   3   8       90.98       89.18      3.11 o 
   8   3   8       39.64       38.21      1.73 o 
  -2   4   8      119.04      120.01      4.49 o 
  -1   4   8       12.77       11.94      1.03 o 
   0   4   8       48.66       53.89      1.70 o 
   1   4   8      180.27      174.39      3.61 o 
   2   4   8      183.18      183.64      3.77 o 
   3   4   8      122.74      121.43      3.21 o 
   4   4   8       87.19       85.42      2.89 o 
   5   4   8      163.97      163.49      4.64 o 
   6   4   8      108.74      100.54      3.34 o 
   7   4   8      111.95      113.90      3.70 o 
  -1   5   8       58.13       62.10      1.97 o 
   0   5   8       48.62       46.02      2.96 o 
   1   5   8      114.12      110.77      2.70 o 
   2   5   8       27.13       26.84      2.08 o 
   3   5   8      168.15      158.64      3.46 o 
   4   5   8      187.07      186.24      5.20 o 
   5   5   8       54.91       55.45      2.40 o 
   6   5   8       49.40       48.46      2.33 o 
   7   5   8       10.87       12.91      1.59 o 
   0   6   8       32.89       32.69      1.62 o 
   1   6   8       33.85       38.98      2.24 o 
   2   6   8       74.44       77.42      3.41 o 
   3   6   8       40.09       41.89      1.65 o 
   4   6   8      157.07      151.81      4.58 o 
   5   6   8        2.54        1.45      1.19 o 
   6   6   8       40.72       39.26      2.31 o 
   2   7   8       37.40       36.43      1.73 o 
   3   7   8       51.99       54.37      4.11 o 
   4   7   8        6.16        7.47      1.52 o 
  -1  -4   9       31.81       33.00      2.11 o 
   0  -4   9        0.06        0.44      1.04 o 
   1  -4   9       40.54       37.91      2.15 o 
   2  -4   9       25.47       22.24      1.61 o 
   3  -4   9       11.39       11.46      1.05 o 
   4  -4   9       16.71       13.52      1.16 o 
  -1  -3   9        4.01        4.69      1.18 o 
   0  -3   9       35.55       37.58      2.06 o 
   1  -3   9       49.83       48.89      2.16 o 
   2  -3   9        3.84        5.46      0.91 o 
   3  -3   9       77.12       70.97      2.00 o 
   4  -3   9       39.33       43.56      1.67 o 
   5  -3   9       13.93       14.76      1.17 o 
  -2  -2   9       21.15       22.38      1.65 o 
  -1  -2   9       32.35       34.81      2.02 o 
   0  -2   9       63.50       61.76      2.46 o 
   1  -2   9        6.64        8.41      1.06 o 
   2  -2   9       28.70       30.41      1.26 o 
   3  -2   9       78.50       79.76      2.05 o 
   4  -2   9       68.34       70.84      1.98 o 
   5  -2   9       59.40       53.93      1.75 o 
   6  -2   9       31.19       38.50      2.47 o 
  -2  -1   9       18.76       20.33      1.79 o 
  -1  -1   9       20.68       20.39      1.54 o 
   0  -1   9       36.26       37.25      1.37 o 
   1  -1   9       22.08       22.70      1.43 o 
   2  -1   9      167.90      172.24      5.00 o 
   3  -1   9      148.47      150.04      4.46 o 
   4  -1   9       51.39       58.00      1.71 o 
   5  -1   9       10.26       13.34      0.97 o 
   6  -1   9       65.87       59.79      2.59 o 
   7  -1   9      100.19       89.33      3.48 o 
  -2   0   9       29.73       33.30      2.23 o 
  -1   0   9       17.75       19.34      1.68 o 
   0   0   9       46.69       48.82      1.52 o 
   1   0   9      132.26      134.05      2.26 o 
   2   0   9      298.01      296.05      4.35 o 
   3   0   9        1.07        0.68      0.50 o 
   4   0   9       57.52       54.74      2.41 o 
   5   0   9      119.52      126.06      3.87 o 
   6   0   9       61.41       67.12      2.70 o 
   7   0   9       69.03       78.89      3.11 o 
  -2   1   9       19.99       20.25      1.88 o 
  -1   1   9       17.06       21.31      1.78 o 
   0   1   9       97.82      100.77      3.62 o 
   1   1   9      249.78      249.80      4.72 o 
   2   1   9        0.44        0.57      0.48 o 
   3   1   9      104.75      112.15      2.00 o 
   4   1   9       66.83       67.80      2.47 o 
   5   1   9       60.98       58.51      2.34 o 
   6   1   9       48.22       48.41      2.26 o 
   7   1   9       16.71       15.28      1.55 o 
  -2   2   9       19.94       18.96      1.92 o 
  -1   2   9       87.78       89.82      3.50 o 
   0   2   9       69.96       68.37      2.90 o 
   1   2   9        6.39        7.29      0.76 o 
   2   2   9       73.97       74.40      2.08 o 
   3   2   9       45.05       43.17      1.47 o 
   4   2   9      108.30      105.03      2.45 o 
   5   2   9       29.01       29.43      1.64 o 
   6   2   9      165.30      165.77      4.75 o 
   7   2   9      105.80       98.23      3.32 o 
  -2   3   9       23.63       23.01      2.13 o 
  -1   3   9       68.32       67.70      3.08 o 
   0   3   9        9.00       10.41      0.91 o 
   1   3   9       39.18       42.88      1.57 o 
   2   3   9       57.94       56.51      1.72 o 
   3   3   9       86.85       91.20      2.50 o 
   4   3   9       72.19       69.57      2.70 o 
   5   3   9      129.94      126.43      3.85 o 
   6   3   9      105.58      100.07      3.37 o 
   7   3   9      157.68      150.74      4.54 o 
  -1   4   9       32.00       34.67      2.38 o 
   0   4   9       22.48       23.57      1.25 o 
   1   4   9       31.60       33.67      2.21 o 
   2   4   9       45.91       42.79      1.63 o 
   3   4   9      102.96       99.40      3.13 o 
   4   4   9       74.20       66.15      1.95 o 
   5   4   9      131.01      129.92      4.00 o 
   6   4   9      118.91      116.23      3.77 o 
   7   4   9       47.32       50.82      2.53 o 
   0   5   9       67.22       67.13      2.13 o 
   1   5   9       55.07       54.96      1.91 o 
   2   5   9       34.26       40.47      3.23 o 
   3   5   9       61.74       58.81      1.91 o 
   4   5   9       14.20       15.77      1.14 o 
   5   5   9      184.58      176.38      5.12 o 
   6   5   9       13.04       14.36      1.63 o 
   2   6   9        7.62        7.69      1.10 o 
   3   6   9       17.88       19.32      2.02 o 
   4   6   9      142.93      128.91      4.18 o 
   5   6   9        4.85        4.53      1.39 o 
   0  -3  10        0.24        1.20      1.24 o 
   1  -3  10       23.44       23.28      1.68 o 
   2  -3  10        8.88       10.02      1.42 o 
   3  -3  10        8.17        7.18      1.01 o 
   4  -3  10       26.45       25.05      2.55 o 
   0  -2  10       22.77       23.25      1.74 o 
   1  -2  10        4.28        8.19      1.28 o 
   2  -2  10       32.69       29.44      1.84 o 
   3  -2  10       17.82       22.31      1.23 o 
   4  -2  10       65.70       72.55      2.12 o 
   5  -2  10       25.85       25.58      1.32 o 
   0  -1  10       28.18       32.42      1.93 o 
   1  -1  10       13.02       11.71      1.30 o 
   2  -1  10        2.89        5.10      1.01 o 
   3  -1  10      178.68      162.05      4.58 o 
   4  -1  10       24.89       29.35      1.90 o 
   5  -1  10       41.76       44.19      1.87 o 
   6  -1  10        9.55       11.98      1.69 o 
  -1   0  10       19.95       19.25      1.89 o 
   0   0  10        1.09        1.99      1.27 o 
   1   0  10       63.47       63.19      2.63 o 
   2   0  10       67.05       74.78      1.89 o 
   3   0  10       73.81       75.85      2.53 o 
   4   0  10       22.34       27.88      1.27 o 
   5   0  10       31.10       40.35      2.17 o 
   6   0  10       32.49       31.62      2.00 o 
  -1   1  10       11.12       14.16      1.79 o 
   0   1  10       61.93       63.38      2.96 o 
   1   1  10       45.52       48.06      2.58 o 
   2   1  10       38.50       43.06      1.53 o 
   3   1  10        7.35        7.09      0.69 o 
   4   1  10       49.44       48.35      1.31 o 
   5   1  10       58.60       54.02      2.37 o 
   6   1  10       40.27       43.85      2.27 o 
   7   1  10       25.28       24.58      1.89 o 
  -1   2  10       29.64       29.69      2.16 o 
   0   2  10       13.11       13.62      1.71 o 
   1   2  10       13.10       16.37      1.09 o 
   2   2  10      111.29      106.18      3.07 o 
   3   2  10        9.81       11.35      0.98 o 
   4   2  10       67.93       72.25      2.06 o 
   5   2  10       52.67       52.76      2.24 o 
   6   2  10       16.14       20.49      1.67 o 
   7   2  10       51.36       41.83      2.39 o 
   0   3  10       61.97       65.63      3.15 o 
   1   3  10       34.81       36.41      2.12 o 
   2   3  10       31.09       30.45      1.41 o 
   3   3  10       41.74       44.98      1.66 o 
   4   3  10       41.69       35.14      2.77 o 
   5   3  10        7.45       10.19      1.38 o 
   6   3  10      147.16      154.64      4.65 o 
   1   4  10       37.91       37.71      1.63 o 
   2   4  10       21.12       22.49      1.90 o 
   3   4  10       83.15       78.55      2.26 o 
   4   4  10        7.28       10.03      1.05 o 
   5   4  10       77.35       77.50      2.98 o 
   6   4  10       35.59       35.50      2.24 o 
   2   5  10       11.38       12.48      1.75 o 
   3   5  10       15.49       15.99      1.26 o 
   4   5  10       61.59       59.66      2.70 o 
   5   5  10        6.10        3.21      1.39 o 
   2  -2  11        9.57        8.15      1.44 o 
   3  -2  11       18.22       16.98      1.23 o 
   1  -1  11        6.30        6.30      1.33 o 
   2  -1  11       42.99       39.81      2.18 o 
   3  -1  11        0.31       -0.04      0.76 o 
   4  -1  11       35.00       36.06      1.51 o 
   5  -1  11       50.61       56.68      1.88 o 
   3   0  11      101.75       96.24      2.35 o 
   4   0  11        7.77        8.79      1.01 o 
   5   0  11       25.32       24.63      1.88 o 
   1   1  11       21.49       22.99      2.10 o 
   2   1  11       20.74       21.73      1.26 o 
   3   1  11       18.38       20.11      1.57 o 
   4   1  11       41.60       44.24      1.62 o 
   5   1  11       13.64       15.36      1.60 o 
   1   2  11        4.82        5.90      1.67 o 
   2   2  11       15.91       18.22      1.21 o 
   3   2  11       47.92       48.99      1.89 o 
   4   2  11       26.97       27.57      1.44 o 
   5   2  11       26.17       25.62      1.83 o 
   2   3  11       98.06       92.78      2.50 o 
   3   3  11        7.46        9.34      1.11 o 
   4   3  11       17.88       21.75      1.32 o 
   5   3  11       54.65       58.18      2.65 o 
                                                 
